# Supplementary material for: De novo HAPLN1 expression hallmarks Wnt-induced stem cell and fibrogenic networks leading to aggressive human hepatocellular carcinomas
Source: Oncotarget. 2016 May 13;7(26):39026–43. doi: 10.18632/oncotarget.9346 (PMC5129911; doi:10.18632/oncotarget.9346)
Supplement: Supplementary file 2 [file oncotarget-07-39026-s002.xlsx]

## Sheet: Legend
Supplementary Table 3: Control of the Wnt3a-induced signature by β-catenin targeting siRNA and by the Wnt inhibitor FZD8_CRD
For all conditions: n=3 independent experiments; gene filtering is based on the significance of the differential gene expression following Wnt3a treatment (p<0.01) and fold change (>1.5 or <0.7). All incubations were done for 72 h. Column labels: Fold change, > 1.5 or < 0.7; Wnt3a, 358 differentially expressed genes in non-transfected HepaRG cells cultured in recombinant purified Wnt3a medium [FC…

## Sheet: Supp Table 3A
Supplementary Table 3A, 358 gene set modulated by Wnt3a
Gene Symbol	Description	FOLD CHANGE, P<0.01				β-catenin dependent	FZ8_CRD sensitive
		Wnt3a	Wnt3a + scr-siRNA	Wnt3a + β-catenin siRNA	Wnt3a + FZ8_CRD
Gene Symbol	Description	Wnt3a FC	Wnt3a + scr-siRNA FC	Wnt3a + CTNNB1-siRNA FC	Wnt3a + FZ8_CRD FC	Colonne1	Colonne2
IGFL2	Homo sapiens IGF-like family member 2 (IGFL2), transcript variant 1, mRNA [NM_001002915]	18.5185	11.601	1.66667	22.4722	no	no
LRRC15	Homo sapiens leucine rich repeat containing 15 (LRRC15), transcript variant 2, mRNA [NM_130830]	9.09091	4.72269	2.57895	3.44643	no	no
PI15	Homo sapiens peptidase inhibitor 15 (PI15), mRNA [NM_015886]	8.33333	3.68584	ns	ns	yes	yes
FLJ22447	Homo sapiens uncharacterized LOC400221 (FLJ22447), non-coding RNA [NR_039985]	7.69231	3.49091	ns	3.80435	yes	no
XLOC_l2_004212	BROAD Institute lincRNA (XLOC_l2_004212), lincRNA [TCONS_l2_00007762]	6.25	3.74561	ns	3.01709	yes	no
IGFL1	Homo sapiens IGF-like family member 1 (IGFL1), mRNA [NM_198541]	5.55556	6.60156	ns	31.9076	yes	no
PCSK5	Homo sapiens proprotein convertase subtilisin/kexin type 5 (PCSK5), transcript variant 2, mRNA [NM_006200]	5.26316	4.54639	ns	3.63793	yes	no
HAPLN1	Homo sapiens hyaluronan and proteoglycan link protein 1 (HAPLN1), mRNA [NM_001884]	5.26316	1.90498	ns	ns	yes	yes
IGFL3	Homo sapiens IGF-like family member 3 (IGFL3), mRNA [NM_207393]	5	4.83544	ns	2.34118	yes	no
XLOC_003146	Q62IN4_BURMA (Q62IN4) Preprotein translocase, SecG subunit, partial (6%) [THC2679748]	4.7619	3.90566	ns	2.71711	yes	no
SCG5	Homo sapiens secretogranin V (7B2 protein) (SCG5), transcript variant 2, mRNA [NM_003020]	4.54545	4.43678	2.17742	2.8	no	no
EPYC	Homo sapiens epiphycan (EPYC), mRNA [NM_004950]	4.16667	3.14943	ns	ns	yes	yes
XLOC_001903	601817555F1 NIH_MGC_57 Homo sapiens cDNA clone IMAGE:4041036 5', mRNA sequence [BF185848]	4	2.55046	ns	ns	yes	yes
MMP13	Homo sapiens matrix metallopeptidase 13 (collagenase 3) (MMP13), mRNA [NM_002427]	3.84615	4.57143	ns	2.55556	yes	no
COL1A1	Homo sapiens collagen, type I, alpha 1 (COL1A1), mRNA [NM_000088]	3.7037	4.45763	ns	6.08696	yes	no
C4orf26	Homo sapiens chromosome 4 open reading frame 26 (C4orf26), transcript variant 2, mRNA [NM_178497]	3.7037	3.1	ns	5.30872	yes	no
FAP	Homo sapiens fibroblast activation protein, alpha (FAP), mRNA [NM_004460]	3.57143	3.17143	2.33333	3.74286	no	no
CTHRC1	Homo sapiens collagen triple helix repeat containing 1 (CTHRC1), mRNA [NM_138455]	3.57143	4.07965	ns	4.60784	yes	no
KIAA1751	Homo sapiens KIAA1751 (KIAA1751), mRNA [NM_001080484]	3.57143	ns	ns	ns	nd	yes
ST6GAL2	Homo sapiens ST6 beta-galactosamide alpha-2,6-sialyltranferase 2 (ST6GAL2), transcript variant 1, mRNA [NM_032528]	3.57143	1.66667	ns	ns	yes	yes
MRC2	Homo sapiens mannose receptor, C type 2 (MRC2), mRNA [NM_006039]	3.44828	2.60204	2.48718	2.65517	no	no
XLOC_013364	BROAD Institute lincRNA (XLOC_013364), lincRNA [TCONS_00027380]	3.44828	2.71963	ns	4.92727	yes	no
CGB	Homo sapiens chorionic gonadotropin, beta polypeptide (CGB), mRNA [NM_000737]	3.44828	2.83908	2.46154	7.55844	no	no
TCF7	Homo sapiens transcription factor 7 (T-cell specific, HMG-box) (TCF7), transcript variant 1, mRNA [NM_003202]	3.33333	1.91589	ns	3.06329	yes	no
PAMR1	Homo sapiens peptidase domain containing associated with muscle regeneration 1 (PAMR1), transcript variant 1, mRNA [NM_015430]	3.22581	1.82857	ns	ns	yes	yes
ENO2	Homo sapiens enolase 2 (gamma, neuronal) (ENO2), mRNA [NM_001975]	3.22581	1.84615	ns	1.88043	yes	no
EVI2A	Homo sapiens ecotropic viral integration site 2A (EVI2A), transcript variant 1, mRNA [NM_001003927]	3.0303	ns	ns	ns	nd	yes
CPEB1	Homo sapiens cytoplasmic polyadenylation element binding protein 1 (CPEB1), transcript variant 1, mRNA [NM_030594]	3.0303	2.9604	ns	3.32051	yes	no
LHB	Homo sapiens luteinizing hormone beta polypeptide (LHB), mRNA [NM_000894]	3.0303	2.50549	2.25455	6.67073	no	no
HMCN1	Homo sapiens hemicentin 1 (HMCN1), mRNA [NM_031935]	2.94118	2.0922	ns	1.52381	yes	no
CSF1R	Homo sapiens colony stimulating factor 1 receptor (CSF1R), mRNA [NM_005211]	2.94118	2.91156	ns	5.96	yes	no
MMP7	Homo sapiens matrix metallopeptidase 7 (matrilysin, uterine) (MMP7), mRNA [NM_002423]	2.85714	3.05634	ns	4.78261	yes	no
TNC	Homo sapiens tenascin C (TNC), mRNA [NM_002160]	2.85714	2.60377	2.46429	7.45455	no	no
LFNG	Homo sapiens LFNG O-fucosylpeptide 3-beta-N-acetylglucosaminyltransferase (LFNG), transcript variant 1, mRNA [NM_001040167]	2.85714	1.83654	ns	ns	yes	yes
PRR5L	Homo sapiens proline rich 5 like (PRR5L), transcript variant 2, mRNA [NM_024841]	2.85714	2.2619	ns	2.07042	yes	no
TNFAIP6	Homo sapiens tumor necrosis factor, alpha-induced protein 6 (TNFAIP6), mRNA [NM_007115]	2.85714	ns	2.10204	5.19231	nd	no
CCDC80	Homo sapiens coiled-coil domain containing 80 (CCDC80), transcript variant 1, mRNA [NM_199511]	2.85714	2.51923	ns	2.68116	yes	no
CSRP3	Homo sapiens cysteine and glycine-rich protein 3 (cardiac LIM protein) (CSRP3), transcript variant 1, mRNA [NM_003476]	2.85714	2.31868	ns	6.79286	yes	no
SLC26A2	Homo sapiens solute carrier family 26 (sulfate transporter), member 2 (SLC26A2), mRNA [NM_000112]	2.77778	1.65094	ns	ns	yes	yes
MDFI	Homo sapiens MyoD family inhibitor (MDFI), mRNA [NM_005586]	2.77778	1.99038	1.65574	ns	no	yes
SPOCD1	Homo sapiens SPOC domain containing 1 (SPOCD1), mRNA [NM_144569]	2.77778	2.30392	1.53488	ns	no	yes
XLOC_l2_011983	BROAD Institute lincRNA (XLOC_l2_011983), lincRNA [TCONS_l2_00023706]	2.7027	2.94872	ns	6.26582	yes	no
VCAN	Homo sapiens versican (VCAN), transcript variant 1, mRNA [NM_004385]	2.7027	1.66667	1.57692	ns	no	yes
ADAM12	Homo sapiens ADAM metallopeptidase domain 12 (ADAM12), transcript variant 2, mRNA [NM_021641]	2.7027	ns	ns	1.58427	nd	no
XLOC_004598	BROAD Institute lincRNA (XLOC_004598), lincRNA [TCONS_00009262]	2.7027	ns	ns	ns	nd	yes
CLDN2	Homo sapiens claudin 2 (CLDN2), transcript variant 2, mRNA [NM_001171092]	2.7027	2.29268	ns	2.7193	yes	no
CLIC3	Homo sapiens chloride intracellular channel 3 (CLIC3), mRNA [NM_004669]	2.63158	2.04673	ns	ns	yes	yes
XLOC_l2_006021	DB117598 THYMU2 Homo sapiens cDNA clone THYMU2024382 5', mRNA sequence [DB117598]	2.63158	2.15094	2.36585	7.4902	no	no
MIR143HG	Homo sapiens MIR143 host gene (non-protein coding) (MIR143HG), non-coding RNA [NR_027180]	2.63158	3.22078	ns	2.20755	yes	no
GNG4	Homo sapiens guanine nucleotide binding protein (G protein), gamma 4 (GNG4), transcript variant 1, mRNA [NM_001098722]	2.5641	ns	ns	ns	nd	yes
GCNT1	Homo sapiens glucosaminyl (N-acetyl) transferase 1, core 2 (GCNT1), transcript variant 1, mRNA [NM_001097634]	2.5641	1.72727	ns	1.81481	yes	no
MMP2	Homo sapiens matrix metallopeptidase 2 (gelatinase A, 72kDa gelatinase, 72kDa type IV collagenase) (MMP2), transcript variant 1, mRNA [NM_004530]	2.5641	2.09783	1.85714	2.47619	no	no
KRT42P	Homo sapiens keratin 42 pseudogene (KRT42P), non-coding RNA [NR_033415]	2.5641	2.19811	2.12766	8.59036	no	no
GLIPR1	Homo sapiens GLI pathogenesis-related 1 (GLIPR1), mRNA [NM_006851]	2.5641	ns	1.61905	2.28829	nd	no
PTPN22	Homo sapiens protein tyrosine phosphatase, non-receptor type 22 (lymphoid) (PTPN22), transcript variant 1, mRNA [NM_015967]	2.5	ns	1.85455	1.95181	nd	no
ARL4C	Homo sapiens ADP-ribosylation factor-like 4C (ARL4C), mRNA [NM_005737]	2.43902	1.93878	ns	1.91743	yes	no
IHH	Homo sapiens Indian hedgehog (IHH), mRNA [NM_002181]	2.43902	2.34483	ns	ns	yes	yes
NAV1	Homo sapiens neuron navigator 1 (NAV1), transcript variant 1, mRNA [NM_020443]	2.43902	ns	ns	ns	nd	yes
ITGB4	Homo sapiens integrin, beta 4 (ITGB4), transcript variant 1, mRNA [NM_000213]	2.43902	2.19167	ns	1.96591	yes	no
PITX2	Homo sapiens paired-like homeodomain 2 (PITX2), transcript variant 2, mRNA [NM_153426]	2.38095	2.21505	ns	ns	yes	yes
DLX5	Homo sapiens distal-less homeobox 5 (DLX5), mRNA [NM_005221]	2.38095	2.46835	ns	1.86047	yes	no
SLC12A8	Homo sapiens solute carrier family 12 (potassium/chloride transporters), member 8 (SLC12A8), transcript variant 1, mRNA [NM_024628]	2.38095	1.81301	ns	1.57732	yes	no
ADAM19	Homo sapiens ADAM metallopeptidase domain 19 (ADAM19), mRNA [NM_033274]	2.38095	2.11702	1.55932	2.92035	no	no
XLOC_014226	DA171866 BRAMY2 Homo sapiens cDNA clone BRAMY2034205 5', mRNA sequence [DA171866]	2.38095	2.45455	ns	2.61905	yes	no
IGFBP5	Homo sapiens insulin-like growth factor binding protein 5 (IGFBP5), mRNA [NM_000599]	2.32558	1.91964	ns	ns	yes	yes
LAYN	Homo sapiens layilin (LAYN), mRNA [NM_178834]	2.32558	ns	ns	ns	nd	yes
LOC100130938	PREDICTED: Homo sapiens hypothetical LOC100130938 (LOC100130938), miscRNA [XR_110148]	2.32558	1.7619	ns	ns	yes	yes
XLOC_l2_009510	BROAD Institute lincRNA (XLOC_l2_009510), lincRNA [TCONS_l2_00018380]	2.32558	1.86735	ns	ns	yes	yes
PDGFRL	Homo sapiens platelet-derived growth factor receptor-like (PDGFRL), mRNA [NM_006207]	2.32558	1.82979	1.62712	2.44144	no	no
C13orf15	Homo sapiens chromosome 13 open reading frame 15 (C13orf15), mRNA [NM_014059]	2.27273	1.83784	ns	ns	yes	yes
FBN1	Homo sapiens fibrillin 1 (FBN1), mRNA [NM_000138]	2.27273	1.63736	1.62712	ns	no	yes
SGK223	Homo sapiens homolog of rat pragma of Rnd2 (SGK223), mRNA [NM_001080826]	2.27273	1.70652	ns	ns	yes	yes
KIF26B	Homo sapiens kinesin family member 26B (KIF26B), mRNA [NM_018012]	2.27273	ns	ns	ns	nd	yes
XLOC_001215	601566084F1 NIH_MGC_21 Homo sapiens cDNA clone IMAGE:3840837 5', mRNA sequence [BE735115]	2.27273	1.9898	ns	ns	yes	yes
PKP3	Homo sapiens plakophilin 3 (PKP3), mRNA [NM_007183]	2.27273	1.71287	ns	1.55769	yes	no
LZTS1	Homo sapiens leucine zipper, putative tumor suppressor 1 (LZTS1), mRNA [NM_021020]	2.27273	ns	ns	ns	nd	yes
OLFML3	Homo sapiens olfactomedin-like 3 (OLFML3), mRNA [NM_020190]	2.22222	1.63248	1.63492	1.51515	no	no
XLOC_004772	Q3I4X4_DROSI (Q3I4X4) Kl-2 (Fragment), partial (10%) [THC2700403]	2.22222	2.31579	ns	ns	yes	yes
XLOC_005303	BROAD Institute lincRNA (XLOC_005303), lincRNA [TCONS_00011820]	2.22222	1.61458	ns	1.7197	yes	no
SH3GL3	Homo sapiens SH3-domain GRB2-like 3 (SH3GL3), transcript variant 1, mRNA [NM_003027]	2.22222	1.89691	1.57627	2.02963	no	no
TGFBI	Homo sapiens transforming growth factor, beta-induced, 68kDa (TGFBI), mRNA [NM_000358]	2.17391	2.09333	1.9	4.01724	no	no
F3	Homo sapiens coagulation factor III (thromboplastin, tissue factor) (F3), transcript variant 1, mRNA [NM_001993]	2.17391	1.96078	ns	ns	yes	yes
LEF1	Homo sapiens lymphoid enhancer-binding factor 1 (LEF1), transcript variant 1, mRNA [NM_016269]	2.17391	1.51	ns	ns	yes	yes
XLOC_003228	Q4RES2_TETNG (Q4RES2) Chromosome 13 SCAF15122, whole genome shotgun sequence, partial (10%) [THC2639066]	2.17391	1.75962	ns	1.56471	yes	no
DKFZp434J0226	Homo sapiens uncharacterized LOC93429 (DKFZp434J0226), non-coding RNA [NR_027003]	2.12766	1.8932	ns	1.75	yes	no
COL1A2	Homo sapiens collagen, type I, alpha 2 (COL1A2), mRNA [NM_000089]	2.12766	3.11111	ns	5.14894	yes	no
RSPO3	Homo sapiens R-spondin 3 (RSPO3), mRNA [NM_032784]	2.08333	ns	ns	ns	nd	yes
SPOCK1	Homo sapiens sparc/osteonectin, cwcv and kazal-like domains proteoglycan (testican) 1 (SPOCK1), mRNA [NM_004598]	2.08333	2.07143	1.72152	1.89855	no	no
LOC100505905	PREDICTED: Homo sapiens hypothetical LOC100505905, transcript variant 1 (LOC100505905), miscRNA [XR_108921]	2.08333	1.69091	ns	ns	yes	yes
LUM	Homo sapiens lumican (LUM), mRNA [NM_002345]	2.08333	1.60577	ns	ns	yes	yes
SH3GL1P2	Homo sapiens SH3-domain GRB2-like 1 pseudogene 2 (SH3GL1P2), non-coding RNA [NR_033420]	2.08333	2.22989	ns	1.59341	yes	no
CRISPLD2	Homo sapiens cysteine-rich secretory protein LCCL domain containing 2 (CRISPLD2), mRNA [NM_031476]	2.08333	1.69048	ns	ns	yes	yes
FRMD5	FERM domain containing 5 [Source:HGNC Symbol;Acc:28214] [ENST00000417257]	2.08333	ns	ns	ns	nd	yes
ADRBK2	Homo sapiens adrenergic, beta, receptor kinase 2 (ADRBK2), mRNA [NM_005160]	2.08333	ns	ns	ns	nd	yes
DACT1	Homo sapiens dapper, antagonist of beta-catenin, homolog 1 (Xenopus laevis) (DACT1), transcript variant 1, mRNA [NM_016651]	2.04082	1.96491	ns	2.68182	yes	no
NOG	Homo sapiens noggin (NOG), mRNA [NM_005450]	2.04082	1.86316	ns	ns	yes	yes
TEX15	Homo sapiens testis expressed 15 (TEX15), mRNA [NM_031271]	2.04082	ns	ns	1.60976	nd	no
FLNA	Homo sapiens filamin A, alpha (FLNA), transcript variant 2, mRNA [NM_001110556]	2.04082	ns	ns	ns	nd	yes
PPP2R2C	Homo sapiens protein phosphatase 2, regulatory subunit B, gamma (PPP2R2C), transcript variant 2, mRNA [NM_181876]	2.04082	1.7549	1.56522	ns	no	yes
ARID3A	Homo sapiens AT rich interactive domain 3A (BRIGHT-like) (ARID3A), mRNA [NM_005224]	2.04082	1.8172	ns	ns	yes	yes
NANOS1	Homo sapiens nanos homolog 1 (Drosophila) (NANOS1), mRNA [NM_199461]	2	2.1165	ns	1.73832	yes	no
NDRG4	Homo sapiens NDRG family member 4 (NDRG4), transcript variant 3, mRNA [NM_022910]	2	ns	ns	ns	nd	yes
TPM4	Homo sapiens tropomyosin 4 (TPM4), transcript variant 2, mRNA [NM_003290]	2	1.53922	ns	ns	yes	yes
LYPD1	Homo sapiens LY6/PLAUR domain containing 1 (LYPD1), transcript variant 1, mRNA [NM_144586]	2	1.64516	ns	ns	yes	yes
LOC100216001	Homo sapiens uncharacterized LOC100216001 (LOC100216001), non-coding RNA [NR_024475]	2	2.95181	1.72527	3.51163	no	no
COL5A1	Homo sapiens collagen, type V, alpha 1 (COL5A1), mRNA [NM_000093]	1.96078	2.07463	1.91398	2.55556	no	no
SLC7A5	Homo sapiens solute carrier family 7 (amino acid transporter light chain, L system), member 5 (SLC7A5), mRNA [NM_003486]	1.96078	ns	ns	ns	nd	yes
PDLIM3	Homo sapiens PDZ and LIM domain 3 (PDLIM3), transcript variant 1, mRNA [NM_014476]	1.96078	ns	ns	1.71429	nd	no
C2orf55	Homo sapiens chromosome 2 open reading frame 55 (C2orf55), mRNA [NM_207362]	1.96078	ns	ns	ns	nd	yes
CLSTN2	Homo sapiens calsyntenin 2 (CLSTN2), mRNA [NM_022131]	1.96078	2.01282	ns	1.58333	yes	no
LOC339400	PREDICTED: Homo sapiens hypothetical LOC339400 (LOC339400), miscRNA [XR_108352]	1.92308	2.45545	ns	2.09783	yes	no
XLOC_002759	UI-H-ED1-ayb-p-10-0-UI.s1 NCI_CGAP_ED1 Homo sapiens cDNA clone IMAGE:5836665 3', mRNA sequence [BQ007591]	1.92308	ns	ns	1.87736	nd	no
COL3A1	Homo sapiens collagen, type III, alpha 1 (COL3A1), mRNA [NM_000090]	1.92308	2	ns	ns	yes	yes
TGFB2	Homo sapiens transforming growth factor, beta 2 (TGFB2), transcript variant 2, mRNA [NM_003238]	1.92308	ns	ns	ns	nd	yes
CYP1B1	Homo sapiens cytochrome P450, family 1, subfamily B, polypeptide 1 (CYP1B1), mRNA [NM_000104]	1.92308	ns	ns	ns	nd	yes
ALPK2	Homo sapiens alpha-kinase 2 (ALPK2), mRNA [NM_052947]	1.92308	1.75532	ns	ns	yes	yes
SLC1A3	Homo sapiens solute carrier family 1 (glial high affinity glutamate transporter), member 3 (SLC1A3), transcript variant 1, mRNA [NM_004172]	1.88679	1.57025	ns	ns	yes	yes
CXCL3	Homo sapiens chemokine (C-X-C motif) ligand 3 (CXCL3), mRNA [NM_002090]	1.88679	1.89474	ns	1.7377	yes	no
STK32B	Homo sapiens serine/threonine kinase 32B (STK32B), mRNA [NM_018401]	1.88679	ns	ns	ns	nd	yes
MMD	Homo sapiens monocyte to macrophage differentiation-associated (MMD), mRNA [NM_012329]	1.88679	ns	ns	ns	nd	yes
SLC38A3	Homo sapiens solute carrier family 38, member 3 (SLC38A3), mRNA [NM_006841]	1.88679	1.80172	ns	1.7931	yes	no
ZNF827	Homo sapiens zinc finger protein 827 (ZNF827), mRNA [NM_178835]	1.88679	ns	ns	ns	nd	yes
ZNF503	Homo sapiens zinc finger protein 503 (ZNF503), mRNA [NM_032772]	1.88679	1.65957	ns	ns	yes	yes
XLOC_l2_008043	BROAD Institute lincRNA (XLOC_l2_008043), lincRNA [TCONS_l2_00014609]	1.88679	2.37288	ns	2.28829	yes	no
TCHH	Homo sapiens trichohyalin (TCHH), mRNA [NM_007113]	1.85185	ns	ns	2	nd	no
C5orf13	Homo sapiens chromosome 5 open reading frame 13 (C5orf13), transcript variant 1, mRNA [NM_004772]	1.85185	1.57292	ns	3	yes	no
MOXD1	Homo sapiens monooxygenase, DBH-like 1 (MOXD1), transcript variant 2, mRNA [NM_015529]	1.85185	ns	ns	ns	nd	yes
PRSS23	Homo sapiens protease, serine, 23 (PRSS23), mRNA [NM_007173]	1.85185	ns	ns	ns	nd	yes
TRIM55	Homo sapiens tripartite motif containing 55 (TRIM55), transcript variant 2, mRNA [NM_033058]	1.85185	ns	ns	ns	nd	yes
DNM3	Homo sapiens dynamin 3 (DNM3), transcript variant 2, mRNA [NM_001136127]	1.81818	ns	ns	ns	nd	yes
XLOC_l2_013963	Q40PK4_DESAC (Q40PK4) IMP dehydrogenase/GMP reductase:Histidine kinase, HAMP region:Bacterial chemotaxis sensory transducer precursor, partial (3%) [THC2722577]	1.81818	1.86047	ns	1.72642	yes	no
XLOC_006234	HESC2_7_F07.g1_A035 NIH_MGC_258 Homo sapiens cDNA clone IMAGE:7467039 5', mRNA sequence [CX163669]	1.81818	ns	ns	ns	nd	yes
FN1	Homo sapiens fibronectin 1 (FN1), transcript variant 7, mRNA [NM_054034]	1.81818	2.06977	1.53571	ns	no	yes
PDLIM7	Homo sapiens PDZ and LIM domain 7 (enigma) (PDLIM7), transcript variant 4, mRNA [NM_213636]	1.81818	1.5566	ns	ns	yes	yes
CYR61	Homo sapiens cysteine-rich, angiogenic inducer, 61 (CYR61), mRNA [NM_001554]	1.81818	1.59259	ns	1.49533	yes	no
PCDH9	Homo sapiens protocadherin 9 (PCDH9), transcript variant 1, mRNA [NM_203487]	1.78571	ns	1.51724	2	nd	no
NXN	Homo sapiens nucleoredoxin (NXN), transcript variant 1, mRNA [NM_022463]	1.78571	ns	ns	ns	nd	yes
SPARC	Homo sapiens secreted protein, acidic, cysteine-rich (osteonectin) (SPARC), mRNA [NM_003118]	1.78571	1.62385	ns	1.69512	yes	no
XLOC_l2_011854	601481950F1 NIH_MGC_68 Homo sapiens cDNA clone IMAGE:3884485 5', mRNA sequence [BE788271]	1.78571	1.73684	ns	1.79208	yes	no
PHLDB1	Homo sapiens pleckstrin homology-like domain, family B, member 1 (PHLDB1), transcript variant 1, mRNA [NM_015157]	1.78571	1.63095	ns	ns	yes	yes
DPT	Homo sapiens dermatopontin (DPT), mRNA [NM_001937]	1.78571	1.87879	ns	ns	yes	yes
BMP1	Homo sapiens bone morphogenetic protein 1 (BMP1), transcript variant 1, mRNA [NM_001199]	1.75439	ns	ns	1.5375	nd	no
GRAMD1A	Homo sapiens GRAM domain containing 1A (GRAMD1A), transcript variant 1, mRNA [NM_020895]	1.75439	ns	ns	ns	nd	yes
PRICKLE2	Homo sapiens prickle homolog 2 (Drosophila) (PRICKLE2), mRNA [NM_198859]	1.75439	1.76712	ns	ns	yes	yes
LOC100507503	PREDICTED: Homo sapiens hypothetical LOC100507503 (LOC100507503), miscRNA [XR_109575]	1.75439	ns	ns	ns	nd	yes
C10orf108	Homo sapiens chromosome 10 open reading frame 108 (C10orf108), transcript variant 1, non-coding RNA [NR_027152]	1.75439	ns	ns	ns	nd	yes
EPHB2	Homo sapiens EPH receptor B2 (EPHB2), transcript variant 2, mRNA [NM_004442]	1.75439	1.80263	ns	ns	yes	yes
FBLIM1	Homo sapiens filamin binding LIM protein 1 (FBLIM1), transcript variant 2, mRNA [NM_001024215]	1.75439	1.64583	ns	2.05607	yes	no
XLOC_l2_010139	BROAD Institute lincRNA (XLOC_l2_010139), lincRNA [TCONS_l2_00019209]	1.75439	ns	ns	ns	nd	yes
DCBLD2	Homo sapiens discoidin, CUB and LCCL domain containing 2 (DCBLD2), mRNA [NM_080927]	1.75439	ns	ns	1.64151	nd	no
ACTN1	Homo sapiens actinin, alpha 1 (ACTN1), transcript variant 2, mRNA [NM_001102]	1.75439	ns	ns	ns	nd	yes
CCDC3	Homo sapiens coiled-coil domain containing 3 (CCDC3), mRNA [NM_031455]	1.75439	ns	ns	ns	nd	yes
EYA2	Homo sapiens eyes absent homolog 2 (Drosophila) (EYA2), transcript variant 1, mRNA [NM_005244]	1.72414	1.69136	ns	1.62	yes	no
DCN	Homo sapiens decorin (DCN), transcript variant A1, mRNA [NM_001920]	1.72414	ns	ns	ns	nd	yes
P4HA2	Homo sapiens prolyl 4-hydroxylase, alpha polypeptide II (P4HA2), transcript variant 1, mRNA [NM_004199]	1.72414	1.56701	ns	1.92391	yes	no
FLJ42709	Homo sapiens uncharacterized LOC441094 (FLJ42709), non-coding RNA [NR_021491]	1.72414	1.6988	ns	ns	yes	yes
LCE1A	Homo sapiens late cornified envelope 1A (LCE1A), mRNA [NM_178348]	1.72414	ns	ns	ns	nd	yes
XLOC_001625	PREDICTED: Homo sapiens hypothetical LOC100507286 (LOC100507286), miscRNA [XR_109951]	1.72414	ns	ns	3.14765	nd	no
CARD11	Homo sapiens caspase recruitment domain family, member 11 (CARD11), mRNA [NM_032415]	1.72414	ns	ns	1.75	nd	no
ARHGDIB	Homo sapiens Rho GDP dissociation inhibitor (GDI) beta (ARHGDIB), mRNA [NM_001175]	1.72414	ns	ns	ns	nd	yes
XLOC_001826	BROAD Institute lincRNA (XLOC_001826), lincRNA [TCONS_00003087]	1.72414	ns	ns	ns	nd	yes
SERPINE1	Homo sapiens serpin peptidase inhibitor, clade E (nexin, plasminogen activator inhibitor type 1), member 1 (SERPINE1), transcript variant 1, mRNA [NM_000602]	1.72414	1.83784	ns	ns	yes	yes
RNF43	Homo sapiens ring finger protein 43 (RNF43), mRNA [NM_017763]	1.69492	2.00813	ns	1.70588	yes	no
SRPX2	Homo sapiens sushi-repeat containing protein, X-linked 2 (SRPX2), mRNA [NM_014467]	1.69492	1.54651	ns	ns	yes	yes
TNRC18	Homo sapiens trinucleotide repeat containing 18 (TNRC18), mRNA [NM_001080495]	1.69492	ns	ns	ns	nd	yes
ZNF474	Homo sapiens zinc finger protein 474 (ZNF474), mRNA [NM_207317]	1.69492	2.55814	1.71667	7.53125	no	no
LCP1	Homo sapiens lymphocyte cytosolic protein 1 (L-plastin) (LCP1), mRNA [NM_002298]	1.69492	1.74257	ns	ns	yes	yes
IL1R1	Homo sapiens interleukin 1 receptor, type I (IL1R1), mRNA [NM_000877]	1.66667	1.52336	ns	ns	yes	yes
KLHL4	Homo sapiens kelch-like 4 (Drosophila) (KLHL4), transcript variant 2, mRNA [NM_057162]	1.66667	1.58163	ns	ns	yes	yes
IGF2BP3	Homo sapiens insulin-like growth factor 2 mRNA binding protein 3 (IGF2BP3), mRNA [NM_006547]	1.66667	1.62319	ns	ns	yes	yes
XLOC_000587	nd	1.66667	1.53763	ns	2.44531	yes	no
GOLGA8F	Homo sapiens golgin A8 family, member F (GOLGA8F), non-coding RNA [NR_033351]	1.66667	1.60317	ns	ns	yes	yes
MYH9	Homo sapiens myosin, heavy chain 9, non-muscle (MYH9), mRNA [NM_002473]	1.66667	ns	ns	ns	nd	yes
MILR1	Homo sapiens mast cell immunoglobulin-like receptor 1 (MILR1), mRNA [NM_001085423]	1.66667	ns	ns	ns	nd	yes
EXT1	Homo sapiens exostosin 1 (EXT1), mRNA [NM_000127]	1.66667	ns	ns	ns	nd	yes
MAGED4B	Homo sapiens melanoma antigen family D, 4B (MAGED4B), transcript variant 1, mRNA [NM_030801]	1.63934	1.5814	ns	ns	yes	yes
CSPG5	Homo sapiens chondroitin sulfate proteoglycan 5 (neuroglycan C) (CSPG5), transcript variant 5, mRNA [NM_001206945]	1.63934	ns	ns	ns	nd	yes
ALDH7A1	Homo sapiens aldehyde dehydrogenase 7 family, member A1 (ALDH7A1), nuclear gene encoding mitochondrial protein, transcript variant 1, mRNA [NM_001182]	1.63934	1.6	ns	ns	yes	yes
XLOC_014300	BROAD Institute lincRNA (XLOC_014300), lincRNA [TCONS_00029446]	1.63934	ns	ns	ns	nd	yes
PLAUR	Homo sapiens plasminogen activator, urokinase receptor (PLAUR), transcript variant 3, mRNA [NM_001005377]	1.63934	1.50476	1.625	1.76923	no	no
RASSF9	Homo sapiens Ras association (RalGDS/AF-6) domain family (N-terminal) member 9 (RASSF9), mRNA [NM_005447]	1.63934	ns	ns	1.65591	nd	no
FAM176A	Homo sapiens family with sequence similarity 176, member A (FAM176A), transcript variant 2, mRNA [NM_032181]	1.63934	2	ns	ns	yes	yes
BNC2	Homo sapiens basonuclin 2 (BNC2), mRNA [NM_017637]	1.63934	1.63768	ns	1.52066	yes	no
ENDOD1	Homo sapiens endonuclease domain containing 1 (ENDOD1), mRNA [NM_015036]	1.63934	ns	ns	1.71171	nd	no
XLOC_l2_008221	PREDICTED: Homo sapiens hypothetical LOC100506762 (LOC100506762), miscRNA [XR_109879]	1.63934	ns	ns	ns	nd	yes
THBS2	Homo sapiens thrombospondin 2 (THBS2), mRNA [NM_003247]	1.63934	ns	ns	ns	nd	yes
XLOC_000160	BROAD Institute lincRNA (XLOC_000160), lincRNA [TCONS_00000918]	1.63934	ns	ns	ns	nd	yes
ARHGEF3	Homo sapiens Rho guanine nucleotide exchange factor (GEF) 3 (ARHGEF3), transcript variant 3, mRNA [NM_019555]	1.6129	ns	ns	ns	nd	yes
POTEKP	Homo sapiens POTE ankyrin domain family, member K, pseudogene (POTEKP), non-coding RNA [NR_033885]	1.6129	ns	ns	ns	nd	yes
NINJ2	Homo sapiens ninjurin 2 (NINJ2), mRNA [NM_016533]	1.6129	ns	ns	ns	nd	yes
PSTPIP2	Homo sapiens proline-serine-threonine phosphatase interacting protein 2 (PSTPIP2), mRNA [NM_024430]	1.6129	ns	ns	ns	nd	yes
LOC441495	Homo sapiens centromere protein V pseudogene (LOC441495), non-coding RNA [NR_033773]	1.6129	ns	ns	ns	nd	yes
LOC254128	Homo sapiens uncharacterized LOC254128 (LOC254128), transcript variant 3, non-coding RNA [NR_037857]	1.6129	ns	ns	ns	nd	yes
POTEM	Homo sapiens POTE ankyrin domain family, member M (POTEM), mRNA [NM_001145442]	1.6129	ns	ns	ns	nd	yes
MKL1	Homo sapiens megakaryoblastic leukemia (translocation) 1 (MKL1), mRNA [NM_020831]	1.6129	ns	ns	ns	nd	yes
ROS1	Homo sapiens c-ros oncogene 1 , receptor tyrosine kinase (ROS1), mRNA [NM_002944]	1.6129	ns	ns	ns	nd	yes
SEPT11	Homo sapiens septin 11 (SEPT11), mRNA [NM_018243]	1.6129	ns	ns	ns	nd	yes
ITGA5	Homo sapiens integrin, alpha 5 (fibronectin receptor, alpha polypeptide) (ITGA5), mRNA [NM_002205]	1.6129	ns	ns	2.03409	nd	no
KLF7	Homo sapiens Kruppel-like factor 7 (ubiquitous) (KLF7), mRNA [NM_003709]	1.6129	ns	ns	ns	nd	yes
BMF	Homo sapiens Bcl2 modifying factor (BMF), transcript variant 1, mRNA [NM_001003940]	1.6129	ns	ns	ns	nd	yes
CDCP1	Homo sapiens CUB domain containing protein 1 (CDCP1), transcript variant 2, mRNA [NM_178181]	1.6129	ns	ns	ns	nd	yes
DPYSL3	Homo sapiens dihydropyrimidinase-like 3 (DPYSL3), transcript variant 2, mRNA [NM_001387]	1.5873	ns	ns	ns	nd	yes
POTEE	Homo sapiens POTE ankyrin domain family, member E (POTEE), mRNA [NM_001083538]	1.5873	ns	ns	ns	nd	yes
JAM2	Homo sapiens junctional adhesion molecule 2 (JAM2), mRNA [NM_021219]	1.5873	ns	ns	1.72519	nd	no
RDH10	Homo sapiens retinol dehydrogenase 10 (all-trans) (RDH10), mRNA [NM_172037]	1.5873	1.56	ns	ns	yes	yes
CCNG2	Homo sapiens cyclin G2 (CCNG2), mRNA [NM_004354]	1.5873	ns	ns	ns	nd	yes
SEMA3C	Homo sapiens sema domain, immunoglobulin domain (Ig), short basic domain, secreted, (semaphorin) 3C (SEMA3C), mRNA [NM_006379]	1.5873	1.52381	ns	ns	yes	yes
SDC3	Homo sapiens syndecan 3 (SDC3), mRNA [NM_014654]	1.5873	ns	ns	ns	nd	yes
RBM24	Homo sapiens RNA binding motif protein 24 (RBM24), transcript variant 2, mRNA [NM_153020]	1.5873	1.54878	ns	ns	yes	yes
STXBP6	Homo sapiens syntaxin binding protein 6 (amisyn) (STXBP6), mRNA [NM_014178]	1.5873	ns	ns	ns	nd	yes
DISC1	Homo sapiens disrupted in schizophrenia 1 (DISC1), transcript variant L, mRNA [NM_018662]	1.5873	ns	ns	ns	nd	yes
WFDC3	Homo sapiens WAP four-disulfide core domain 3 (WFDC3), mRNA [NM_080614]	1.5625	ns	ns	ns	nd	yes
CHPF2	Homo sapiens chondroitin polymerizing factor 2 (CHPF2), mRNA [NM_019015]	1.5625	ns	ns	ns	nd	yes
FIBCD1	Homo sapiens fibrinogen C domain containing 1 (FIBCD1), transcript variant 1, mRNA [NM_032843]	1.5625	ns	1.56944	ns	nd	yes
USF1	Homo sapiens upstream transcription factor 1 (USF1), transcript variant 1, mRNA [NM_007122]	1.5625	ns	ns	ns	nd	yes
MYL2	Homo sapiens myosin, light chain 2, regulatory, cardiac, slow (MYL2), mRNA [NM_000432]	1.5625	ns	ns	ns	nd	yes
DCAF15	Homo sapiens DDB1 and CUL4 associated factor 15 (DCAF15), mRNA [NM_138353]	1.5625	ns	ns	ns	nd	yes
NKD2	Homo sapiens naked cuticle homolog 2 (Drosophila) (NKD2), mRNA [NM_033120]	1.5625	1.63063	ns	ns	yes	yes
TYRP1	Homo sapiens tyrosinase-related protein 1 (TYRP1), mRNA [NM_000550]	1.5625	1.68235	ns	ns	yes	yes
FHL2	Homo sapiens four and a half LIM domains 2 (FHL2), transcript variant 5, mRNA [NM_001039492]	1.5625	ns	ns	ns	nd	yes
FPR1	Homo sapiens formyl peptide receptor 1 (FPR1), transcript variant 2, mRNA [NM_002029]	1.5625	ns	ns	1.93103	nd	no
TCOF1	Homo sapiens Treacher Collins-Franceschetti syndrome 1 (TCOF1), transcript variant 3, mRNA [NM_001008657]	1.5625	ns	ns	ns	nd	yes
XLOC_003281	BROAD Institute lincRNA (XLOC_003281), lincRNA [TCONS_00006680]	1.5625	ns	ns	ns	nd	yes
SH3BP4	Homo sapiens SH3-domain binding protein 4 (SH3BP4), mRNA [NM_014521]	1.5625	ns	ns	ns	nd	yes
TMEM158	Homo sapiens transmembrane protein 158 (gene/pseudogene) (TMEM158), mRNA [NM_015444]	1.53846	ns	ns	ns	nd	yes
POTEF	Homo sapiens POTE ankyrin domain family, member F (POTEF), mRNA [NM_001099771]	1.53846	ns	ns	ns	nd	yes
RSU1	Homo sapiens Ras suppressor protein 1 (RSU1), transcript variant 1, mRNA [NM_012425]	1.53846	ns	ns	1.61818	nd	no
GBP1	Homo sapiens guanylate binding protein 1, interferon-inducible (GBP1), mRNA [NM_002053]	1.53846	1.70115	ns	1.86667	yes	no
ALDH3A1	Homo sapiens aldehyde dehydrogenase 3 family, member A1 (ALDH3A1), transcript variant 2, mRNA [NM_000691]	1.53846	ns	ns	ns	nd	yes
COL5A2	Homo sapiens collagen, type V, alpha 2 (COL5A2), mRNA [NM_000393]	1.53846	1.54118	ns	ns	yes	yes
CFL1	Homo sapiens cofilin 1 (non-muscle) (CFL1), mRNA [NM_005507]	1.53846	ns	ns	1.52	nd	no
MDM1	Homo sapiens Mdm1 nuclear protein homolog (mouse) (MDM1), transcript variant 1, mRNA [NM_017440]	1.51515	ns	ns	ns	nd	yes
JAG2	Homo sapiens jagged 2 (JAG2), transcript variant 1, mRNA [NM_002226]	1.51515	ns	ns	ns	nd	yes
ZNF608	Homo sapiens zinc finger protein 608 (ZNF608), mRNA [NM_020747]	1.51515	ns	ns	ns	nd	yes
PCDHB15	Homo sapiens protocadherin beta 15 (PCDHB15), mRNA [NM_018935]	1.51515	ns	ns	ns	nd	yes
RARG	Homo sapiens retinoic acid receptor, gamma (RARG), transcript variant 1, mRNA [NM_000966]	1.51515	ns	ns	ns	nd	yes
MYADM	Homo sapiens myeloid-associated differentiation marker (MYADM), transcript variant 1, mRNA [NM_001020818]	1.51515	ns	ns	ns	nd	yes
CCR1	Homo sapiens chemokine (C-C motif) receptor 1 (CCR1), mRNA [NM_001295]	1.51515	ns	ns	ns	nd	yes
CORO1C	Homo sapiens coronin, actin binding protein, 1C (CORO1C), transcript variant 1, mRNA [NM_014325]	1.49254	ns	ns	ns	nd	yes
MEX3B	Homo sapiens mex-3 homolog B (C. elegans) (MEX3B), mRNA [NM_032246]	1.49254	ns	ns	ns	nd	yes
PANX2	Homo sapiens pannexin 2 (PANX2), transcript variant 1, mRNA [NM_052839]	1.49254	ns	ns	1.57265	nd	no
XLOC_005748	DA624747 KIDNE2 Homo sapiens cDNA clone KIDNE2004612 5', mRNA sequence [DA624747]	0.666667	ns	ns	ns	nd	yes
ZFP2	Homo sapiens zinc finger protein 2 homolog (mouse) (ZFP2), mRNA [NM_030613]	0.666667	ns	ns	ns	nd	yes
RNF148	Homo sapiens ring finger protein 148 (RNF148), mRNA [NM_198085]	0.662252	ns	ns	ns	nd	yes
PLIN4	Homo sapiens perilipin 4 (PLIN4), mRNA [NM_001080400]	0.657895	0.648276	0.62585	0.609756	no	no
DENND3	DENN/MADD domain containing 3 [Source:HGNC Symbol;Acc:29134] [ENST00000520482]	0.657895	ns	ns	ns	nd	yes
XLOC_000743	BROAD Institute lincRNA (XLOC_000743), lincRNA [TCONS_00001427]	0.653595	ns	ns	ns	nd	yes
GRK4	Homo sapiens G protein-coupled receptor kinase 4 (GRK4), transcript variant 3, mRNA [NM_001004057]	0.649351	0.666667	ns	ns	yes	yes
PDHA1	pyruvate dehydrogenase (lipoamide) alpha 1 [Source:HGNC Symbol;Acc:8806] [ENST00000379805]	0.649351	ns	ns	ns	nd	yes
APOB	Homo sapiens apolipoprotein B (including Ag(x) antigen), mRNA (cDNA clone IMAGE:6270815), complete cds. [BC051278]	0.649351	0.596154	0.581818	0.337349	no	no
GPC6	Homo sapiens glypican 6 (GPC6), mRNA [NM_005708]	0.649351	0.628571	ns	0.5	yes	no
VSIG1	Homo sapiens V-set and immunoglobulin domain containing 1 (VSIG1), transcript variant 2, mRNA [NM_182607]	0.649351	0.533333	ns	0.418605	yes	no
PTPRQ	Homo sapiens protein tyrosine phosphatase, receptor type, Q (PTPRQ), mRNA [NM_001145026]	0.649351	ns	0.579365	ns	nd	yes
XLOC_004678	BROAD Institute lincRNA (XLOC_004678), lincRNA [TCONS_00009562]	0.645161	ns	ns	ns	nd	yes
LINC00482	Homo sapiens long intergenic non-protein coding RNA 482 (LINC00482), non-coding RNA [NR_038080]	0.645161	0.626866	ns	ns	yes	yes
NUDT16	Homo sapiens nudix (nucleoside diphosphate linked moiety X)-type motif 16 (NUDT16), transcript variant 2, mRNA [NM_152395]	0.645161	ns	ns	ns	nd	yes
RASSF4	Ras association (RalGDS/AF-6) domain family member 4 [Source:HGNC Symbol;Acc:20793] [ENST00000374414]	0.641026	ns	ns	ns	nd	yes
SLC6A16	Homo sapiens solute carrier family 6, member 16 (SLC6A16), mRNA [NM_014037]	0.641026	ns	ns	ns	nd	yes
STOX1	Homo sapiens storkhead box 1 (STOX1), transcript variant 1, mRNA [NM_152709]	0.641026	ns	ns	ns	nd	yes
DHDH	Homo sapiens dihydrodiol dehydrogenase (dimeric) (DHDH), mRNA [NM_014475]	0.636943	0.664557	ns	ns	yes	yes
LOC100129518	Homo sapiens uncharacterized LOC100129518 (LOC100129518), non-coding RNA [NR_037166]	0.636943	0.663551	ns	ns	yes	yes
XLOC_007348	BROAD Institute lincRNA (XLOC_007348), lincRNA [TCONS_00016575]	0.636943	ns	0.66055	ns	nd	yes
TDRD6	Homo sapiens tudor domain containing 6 (TDRD6), transcript variant 1, mRNA [NM_001010870]	0.636943	ns	ns	ns	nd	yes
NUDT8	Homo sapiens nudix (nucleoside diphosphate linked moiety X)-type motif 8 (NUDT8), transcript variant 1, mRNA [NM_001243750]	0.636943	ns	ns	ns	nd	yes
SPTB	Homo sapiens spectrin, beta, erythrocytic (SPTB), transcript variant 1, mRNA [NM_001024858]	0.628931	ns	ns	0.394366	nd	no
TACC2	Homo sapiens transforming, acidic coiled-coil containing protein 2 (TACC2), transcript variant 1, mRNA [NM_206862]	0.628931	ns	ns	ns	nd	yes
FAM183B	Homo sapiens family with sequence similarity 183, member B (FAM183B), non-coding RNA [NR_028347]	0.625	ns	ns	ns	nd	yes
KLHL30	Homo sapiens kelch-like 30 (Drosophila) (KLHL30), mRNA [NM_198582]	0.625	ns	ns	0.497238	nd	no
GHR	Homo sapiens growth hormone receptor (GHR), transcript variant 1, mRNA [NM_000163]	0.625	ns	ns	ns	nd	yes
XLOC_001341	BROAD Institute lincRNA (XLOC_001341), lincRNA [TCONS_00003566]	0.621118	ns	ns	ns	nd	yes
GPR98	Homo sapiens G protein-coupled receptor 98 (GPR98), transcript variant 1, mRNA [NM_032119]	0.621118	ns	ns	ns	nd	yes
DIO2	Homo sapiens deiodinase, iodothyronine, type II (DIO2), transcript variant 1, mRNA [NM_013989]	0.617284	0.6	ns	0.582418	yes	no
KRT4	Homo sapiens keratin 4 (KRT4), mRNA [NM_002272]	0.617284	0.348259	0.527638	0.0674603	no	no
LAIR1	Homo sapiens leukocyte-associated immunoglobulin-like receptor 1 (LAIR1), transcript variant a, mRNA [NM_002287]	0.617284	0.578035	ns	ns	yes	yes
FBXO27	Homo sapiens F-box protein 27 (FBXO27), mRNA [NM_178820]	0.617284	ns	ns	ns	nd	yes
RALGPS1	Homo sapiens Ral GEF with PH domain and SH3 binding motif 1 (RALGPS1), transcript variant 1, mRNA [NM_014636]	0.613497	0.536232	ns	ns	yes	yes
RPGRIP1	Homo sapiens retinitis pigmentosa GTPase regulator interacting protein 1 (RPGRIP1), mRNA [NM_020366]	0.613497	0.634483	ns	ns	yes	yes
LOC100506295	PREDICTED: Homo sapiens hypothetical LOC100506295, transcript variant 1 (LOC100506295), miscRNA [XR_109394]	0.613497	ns	ns	ns	nd	yes
FLJ31104	PREDICTED: Homo sapiens hypothetical LOC441072 (FLJ31104), miscRNA [XR_108600]	0.613497	ns	ns	ns	nd	yes
XLOC_l2_009140	BROAD Institute lincRNA (XLOC_l2_009140), lincRNA [TCONS_l2_00017153]	0.609756	ns	0.615385	ns	nd	yes
FP588	Homo sapiens uncharacterized LOC92973 (FP588), non-coding RNA [NR_024006]	0.609756	ns	ns	ns	nd	yes
PAIP2B	Homo sapiens poly(A) binding protein interacting protein 2B (PAIP2B), mRNA [NM_020459]	0.606061	ns	ns	ns	nd	yes
MPV17L	Homo sapiens MPV17 mitochondrial membrane protein-like (MPV17L), nuclear gene encoding mitochondrial protein, transcript variant 2, mRNA [NM_173803]	0.606061	0.613636	ns	0.496183	yes	no
XLOC_010247	Q3IK43_PSEHT (Q3IK43) Membrane-bound ATP synthase subunit, F1-F0-type proton-ATPase, partial (10%) [THC2610025]	0.606061	ns	ns	ns	nd	yes
A1BG	Homo sapiens alpha-1-B glycoprotein (A1BG), mRNA [NM_130786]	0.60241	0.610063	ns	ns	yes	yes
NRG2	Homo sapiens neuregulin 2 (NRG2), transcript variant 3, mRNA [NM_013982]	0.60241	ns	ns	0.571429	nd	no
DHRS9	Homo sapiens dehydrogenase/reductase (SDR family) member 9 (DHRS9), transcript variant 1, mRNA [NM_005771]	0.595238	0.609756	ns	ns	yes	yes
FRAT1	Homo sapiens frequently rearranged in advanced T-cell lymphomas (FRAT1), mRNA [NM_005479]	0.595238	ns	ns	ns	nd	yes
MB	Homo sapiens myoglobin (MB), transcript variant 2, mRNA [NM_203377]	0.595238	ns	0.38806	ns	nd	yes
GPR116	Homo sapiens G protein-coupled receptor 116 (GPR116), transcript variant 2, mRNA [NM_001098518]	0.588235	0.63253	ns	ns	yes	yes
MBP	Homo sapiens myelin basic protein (MBP), transcript variant 7, mRNA [NM_001025101]	0.588235	ns	ns	ns	nd	yes
RAB26	Homo sapiens RAB26, member RAS oncogene family (RAB26), mRNA [NM_014353]	0.588235	ns	0.604651	ns	nd	yes
TMEM116	Homo sapiens transmembrane protein 116 (TMEM116), transcript variant 3, mRNA [NM_138341]	0.584795	ns	ns	ns	nd	yes
USP43	Homo sapiens ubiquitin specific peptidase 43 (USP43), mRNA [NM_153210]	0.584795	0.623656	ns	ns	yes	yes
GCH1	Homo sapiens GTP cyclohydrolase 1 (GCH1), transcript variant 4, mRNA [NM_001024071]	0.581395	0.622807	0.583333	ns	no	yes
KIAA1683	Homo sapiens KIAA1683 (KIAA1683), transcript variant 2, mRNA [NM_025249]	0.581395	ns	ns	ns	nd	yes
HRASLS2	Homo sapiens HRAS-like suppressor 2 (HRASLS2), mRNA [NM_017878]	0.578035	0.608187	ns	0.513889	yes	no
FGD3	Homo sapiens FYVE, RhoGEF and PH domain containing 3 (FGD3), transcript variant 2, mRNA [NM_033086]	0.578035	0.545977	0.43609	ns	no	yes
ANKRD30A	Homo sapiens ankyrin repeat domain 30A (ANKRD30A), mRNA [NM_052997]	0.578035	ns	ns	0.583333	nd	no
ZBED3	Homo sapiens zinc finger, BED-type containing 3 (ZBED3), mRNA [NM_032367]	0.578035	ns	ns	ns	nd	yes
FAM198A	Homo sapiens family with sequence similarity 198, member A (FAM198A), mRNA [NM_001129908]	0.578035	ns	ns	ns	nd	yes
FGD4	Homo sapiens FYVE, RhoGEF and PH domain containing 4 (FGD4), mRNA [NM_139241]	0.571429	ns	ns	ns	nd	yes
OCLN	Homo sapiens occludin (OCLN), transcript variant 1, mRNA [NM_002538]	0.568182	ns	ns	ns	nd	yes
LOC100506368	Homo sapiens uncharacterized LOC100506368 (LOC100506368), non-coding RNA [NR_038905]	0.561798	ns	ns	ns	nd	yes
KIAA1456	Homo sapiens KIAA1456 (KIAA1456), transcript variant 1, mRNA [NM_020844]	0.561798	0.554545	0.631944	ns	no	yes
CYP7B1	Homo sapiens cytochrome P450, family 7, subfamily B, polypeptide 1 (CYP7B1), mRNA [NM_004820]	0.555556	ns	ns	ns	nd	yes
FCGBP	Homo sapiens Fc fragment of IgG binding protein (FCGBP), mRNA [NM_003890]	0.555556	ns	ns	ns	nd	yes
NR3C2	Homo sapiens nuclear receptor subfamily 3, group C, member 2 (NR3C2), transcript variant 1, mRNA [NM_000901]	0.549451	0.646465	ns	ns	yes	yes
XLOC_l2_003133	BROAD Institute lincRNA (XLOC_l2_003133), lincRNA [TCONS_l2_00005873]	0.549451	0.489796	0.643312	0.492754	no	no
C5orf27	Homo sapiens chromosome 5 open reading frame 27 (C5orf27), non-coding RNA [NR_026936]	0.546448	0.592	ns	ns	yes	yes
JAKMIP2	Homo sapiens janus kinase and microtubule interacting protein 2 (JAKMIP2), mRNA [NM_014790]	0.543478	0.470588	ns	ns	yes	yes
ACACB	Homo sapiens acetyl-CoA carboxylase beta (ACACB), mRNA [NM_001093]	0.540541	ns	ns	ns	nd	yes
SLIT2	Homo sapiens slit homolog 2 (Drosophila) (SLIT2), mRNA [NM_004787]	0.534759	ns	0.625899	ns	nd	yes
XLOC_l2_011873	BROAD Institute lincRNA (XLOC_l2_011873), lincRNA [TCONS_l2_00022667]	0.534759	ns	ns	ns	nd	yes
PARD6B	Homo sapiens par-6 partitioning defective 6 homolog beta (C. elegans) (PARD6B), mRNA [NM_032521]	0.534759	ns	ns	ns	nd	yes
LOC100508233	PREDICTED: Homo sapiens hypothetical LOC100508233, transcript variant 2 (LOC100508233), miscRNA [XR_113193]	0.531915	0.460937	ns	0.283784	yes	no
KCNK5	Homo sapiens potassium channel, subfamily K, member 5 (KCNK5), mRNA [NM_003740]	0.531915	ns	ns	ns	nd	yes
LOC553103	Homo sapiens uncharacterized LOC553103 (LOC553103), non-coding RNA [NR_037898]	0.529101	ns	0.594444	ns	nd	yes
MUCL1	Homo sapiens mucin-like 1 (MUCL1), mRNA [NM_058173]	0.529101	0.657658	ns	ns	yes	yes
SPINK5	Homo sapiens serine peptidase inhibitor, Kazal type 5 (SPINK5), transcript variant 2, mRNA [NM_006846]	0.52356	0.572816	ns	ns	yes	yes
XLOC_012624	BROAD Institute lincRNA (XLOC_012624), lincRNA [TCONS_00026598]	0.52356	0.57265	ns	ns	yes	yes
LOC728723	Homo sapiens uncharacterized LOC728723 (LOC728723), non-coding RNA [NR_024398]	0.518135	0.647541	ns	0.619718	yes	no
BTNL9	Homo sapiens butyrophilin-like 9 (BTNL9), mRNA [NM_152547]	0.515464	0.598425	ns	ns	yes	yes
LOC100653103	PREDICTED: Homo sapiens putative uncharacterized protein C14orf25-like (LOC100653103), mRNA [XM_003403665]	0.510204	0.522727	0.527607	ns	no	yes
XLOC_002010	BROAD Institute lincRNA (XLOC_002010), lincRNA [TCONS_00005101]	0.510204	ns	ns	ns	nd	yes
LOC100506299	PREDICTED: Homo sapiens hypothetical LOC100506299 (LOC100506299), miscRNA [XR_108388]	0.510204	ns	ns	ns	nd	yes
TRIM63	Homo sapiens tripartite motif containing 63 (TRIM63), mRNA [NM_032588]	0.505051	ns	0.515464	ns	nd	yes
DOK7	Homo sapiens docking protein 7 (DOK7), transcript variant 1, mRNA [NM_173660]	0.5	0.5	0.466165	0.12931	no	no
LOC440792	BROAD Institute lincRNA (XLOC_l2_009301), lincRNA [TCONS_l2_00018152]	0.497512	ns	ns	ns	nd	yes
ARHGAP20	Homo sapiens Rho GTPase activating protein 20 (ARHGAP20), mRNA [NM_020809]	0.497512	0.598291	ns	0.569343	yes	no
RASGRP2	Homo sapiens RAS guanyl releasing protein 2 (calcium and DAG-regulated) (RASGRP2), transcript variant 2, mRNA [NM_153819]	0.49505	ns	ns	ns	nd	yes
HCG9	Homo sapiens HLA complex group 9 (non-protein coding) (HCG9), non-coding RNA [NR_028032]	0.49505	0.560606	0.527778	ns	no	yes
PSG8	Homo sapiens pregnancy specific beta-1-glycoprotein 8 (PSG8), transcript variant 2, mRNA [NM_001130167]	0.492611	ns	0.417266	0.453744	nd	no
AGR2	Homo sapiens anterior gradient homolog 2 (Xenopus laevis) (AGR2), mRNA [NM_006408]	0.485437	0.432773	ns	0.227273	yes	no
MARCO	Homo sapiens macrophage receptor with collagenous structure (MARCO), mRNA [NM_006770]	0.478469	0.406593	ns	0.59116	yes	no
XLOC_000695	BROAD Institute lincRNA (XLOC_000695), lincRNA [TCONS_00000467]	0.471698	0.580952	ns	ns	yes	yes
HOGA1	4-hydroxy-2-oxoglutarate aldolase 1 [Source:HGNC Symbol;Acc:25155] [ENST00000370642]	0.469484	ns	0.627451	ns	nd	yes
C5orf46	Homo sapiens chromosome 5 open reading frame 46 (C5orf46), mRNA [NM_206966]	0.469484	ns	ns	2.10811	nd	yes
XLOC_l2_015205	BROAD Institute lincRNA (XLOC_l2_015205), lincRNA [TCONS_l2_00029318]	0.452489	ns	ns	ns	nd	yes
ADARB2	Homo sapiens adenosine deaminase, RNA-specific, B2 (ADARB2), mRNA [NM_018702]	0.44843	0.603774	ns	ns	yes	yes
PDE8B	Homo sapiens phosphodiesterase 8B (PDE8B), transcript variant 1, mRNA [NM_003719]	0.44843	0.522523	ns	ns	yes	yes
LGALS2	Homo sapiens lectin, galactoside-binding, soluble, 2 (LGALS2), mRNA [NM_006498]	0.440529	0.519231	ns	0.25	yes	no
S100P	Homo sapiens S100 calcium binding protein P (S100P), mRNA [NM_005980]	0.436681	0.310714	0.383085	0.228	no	no
EPHA10	Homo sapiens EPH receptor A10 (EPHA10), transcript variant 3, mRNA [NM_001099439]	0.436681	ns	ns	ns	nd	yes
BEST2	Homo sapiens bestrophin 2 (BEST2), mRNA [NM_017682]	0.423729	0.418033	ns	ns	yes	yes
ABCD2	Homo sapiens ATP-binding cassette, sub-family D (ALD), member 2 (ABCD2), mRNA [NM_005164]	0.414938	0.327434	0.508982	ns	no	yes
FA2H	Homo sapiens fatty acid 2-hydroxylase (FA2H), mRNA [NM_024306]	0.406504	0.365385	0.461538	0.305389	no	no
MCF2	Homo sapiens MCF.2 cell line derived transforming sequence (MCF2), transcript variant 2, mRNA [NM_005369]	0.398406	ns	ns	0.470588	nd	no
LY6D	Homo sapiens lymphocyte antigen 6 complex, locus D (LY6D), mRNA [NM_003695]	0.395257	0.43617	0.431193	0.384615	no	no
BCO2	Homo sapiens beta-carotene oxygenase 2 (BCO2), transcript variant 1, mRNA [NM_031938]	0.369004	0.65	ns	ns	yes	yes
GSTA7P	Homo sapiens glutathione S-transferase alpha 7, pseudogene (GSTA7P), non-coding RNA [NR_033760]	0.361011	0.318841	0.361702	ns	no	yes
ITGA8	Homo sapiens integrin, alpha 8 (ITGA8), mRNA [NM_003638]	0.344828	0.201149	0.374101	ns	no	yes
PRKAR2B	Homo sapiens protein kinase, cAMP-dependent, regulatory, type II, beta (PRKAR2B), mRNA [NM_002736]	0.330033	0.507353	0.56213	0.520325	no	no
PSCA	Homo sapiens prostate stem cell antigen (PSCA), transcript variant 1, mRNA [NM_005672]	0.294118	0.28655	0.448276	0.257143	no	no
MRC1	Homo sapiens mannose receptor, C type 1 (MRC1), mRNA [NM_002438]	0.284091	0.471154	ns	ns	yes	yes
SLC26A9	Homo sapiens solute carrier family 26, member 9 (SLC26A9), transcript variant 1, mRNA [NM_052934]	0.27027	ns	0.352564	ns	nd	yes
PNLIPRP3	Homo sapiens pancreatic lipase-related protein 3 (PNLIPRP3), mRNA [NM_001011709]	0.243902	0.09375	0.119658	0.101031	no	no
CYP4B1	Homo sapiens cytochrome P450, family 4, subfamily B, polypeptide 1 (CYP4B1), transcript variant 2, mRNA [NM_000779]	0.242718	0.553719	0.347305	0.310811	no	no

## Sheet: Supp Table 3B
Supplementary Table 3B, Control siRNA transfection (169-gene set)
Gene Symbol	Description	FOLD CHANGE, P<0.01				β-catenin dependent	FZ8_CRD sensitive
		Wnt3a	Wnt3a + scr-siRNA	Wnt3a + β-catenin siRNA	Wnt3a + FZ8_CRD
KIAA1751	Homo sapiens KIAA1751 (KIAA1751), mRNA [NM_001080484]	3.57143	ns	ns	ns	nd	yes
EVI2A	Homo sapiens ecotropic viral integration site 2A (EVI2A), transcript variant 1, mRNA [NM_001003927]	3.0303	ns	ns	ns	nd	yes
TNFAIP6	Homo sapiens tumor necrosis factor, alpha-induced protein 6 (TNFAIP6), mRNA [NM_007115]	2.85714	ns	2.10204	5.19231	nd	no
ADAM12	Homo sapiens ADAM metallopeptidase domain 12 (ADAM12), transcript variant 2, mRNA [NM_021641]	2.7027	ns	ns	1.58427	nd	no
XLOC_004598	BROAD Institute lincRNA (XLOC_004598), lincRNA [TCONS_00009262]	2.7027	ns	ns	ns	nd	yes
GNG4	Homo sapiens guanine nucleotide binding protein (G protein), gamma 4 (GNG4), transcript variant 1, mRNA [NM_001098722]	2.5641	ns	ns	ns	nd	yes
GLIPR1	Homo sapiens GLI pathogenesis-related 1 (GLIPR1), mRNA [NM_006851]	2.5641	ns	1.61905	2.28829	nd	no
PTPN22	Homo sapiens protein tyrosine phosphatase, non-receptor type 22 (lymphoid) (PTPN22), transcript variant 1, mRNA [NM_015967]	2.5	ns	1.85455	1.95181	nd	no
NAV1	Homo sapiens neuron navigator 1 (NAV1), transcript variant 1, mRNA [NM_020443]	2.43902	ns	ns	ns	nd	yes
LAYN	Homo sapiens layilin (LAYN), mRNA [NM_178834]	2.32558	ns	ns	ns	nd	yes
KIF26B	Homo sapiens kinesin family member 26B (KIF26B), mRNA [NM_018012]	2.27273	ns	ns	ns	nd	yes
LZTS1	Homo sapiens leucine zipper, putative tumor suppressor 1 (LZTS1), mRNA [NM_021020]	2.27273	ns	ns	ns	nd	yes
RSPO3	Homo sapiens R-spondin 3 (RSPO3), mRNA [NM_032784]	2.08333	ns	ns	ns	nd	yes
FRMD5	FERM domain containing 5 [Source:HGNC Symbol;Acc:28214] [ENST00000417257]	2.08333	ns	ns	ns	nd	yes
ADRBK2	Homo sapiens adrenergic, beta, receptor kinase 2 (ADRBK2), mRNA [NM_005160]	2.08333	ns	ns	ns	nd	yes
TEX15	Homo sapiens testis expressed 15 (TEX15), mRNA [NM_031271]	2.04082	ns	ns	1.60976	nd	no
FLNA	Homo sapiens filamin A, alpha (FLNA), transcript variant 2, mRNA [NM_001110556]	2.04082	ns	ns	ns	nd	yes
NDRG4	Homo sapiens NDRG family member 4 (NDRG4), transcript variant 3, mRNA [NM_022910]	2	ns	ns	ns	nd	yes
SLC7A5	Homo sapiens solute carrier family 7 (amino acid transporter light chain, L system), member 5 (SLC7A5), mRNA [NM_003486]	1.96078	ns	ns	ns	nd	yes
PDLIM3	Homo sapiens PDZ and LIM domain 3 (PDLIM3), transcript variant 1, mRNA [NM_014476]	1.96078	ns	ns	1.71429	nd	no
C2orf55	Homo sapiens chromosome 2 open reading frame 55 (C2orf55), mRNA [NM_207362]	1.96078	ns	ns	ns	nd	yes
XLOC_002759	UI-H-ED1-ayb-p-10-0-UI.s1 NCI_CGAP_ED1 Homo sapiens cDNA clone IMAGE:5836665 3', mRNA sequence [BQ007591]	1.92308	ns	ns	1.87736	nd	no
TGFB2	Homo sapiens transforming growth factor, beta 2 (TGFB2), transcript variant 2, mRNA [NM_003238]	1.92308	ns	ns	ns	nd	yes
CYP1B1	Homo sapiens cytochrome P450, family 1, subfamily B, polypeptide 1 (CYP1B1), mRNA [NM_000104]	1.92308	ns	ns	ns	nd	yes
STK32B	Homo sapiens serine/threonine kinase 32B (STK32B), mRNA [NM_018401]	1.88679	ns	ns	ns	nd	yes
MMD	Homo sapiens monocyte to macrophage differentiation-associated (MMD), mRNA [NM_012329]	1.88679	ns	ns	ns	nd	yes
ZNF827	Homo sapiens zinc finger protein 827 (ZNF827), mRNA [NM_178835]	1.88679	ns	ns	ns	nd	yes
TCHH	Homo sapiens trichohyalin (TCHH), mRNA [NM_007113]	1.85185	ns	ns	2	nd	no
MOXD1	Homo sapiens monooxygenase, DBH-like 1 (MOXD1), transcript variant 2, mRNA [NM_015529]	1.85185	ns	ns	ns	nd	yes
PRSS23	Homo sapiens protease, serine, 23 (PRSS23), mRNA [NM_007173]	1.85185	ns	ns	ns	nd	yes
TRIM55	Homo sapiens tripartite motif containing 55 (TRIM55), transcript variant 2, mRNA [NM_033058]	1.85185	ns	ns	ns	nd	yes
DNM3	Homo sapiens dynamin 3 (DNM3), transcript variant 2, mRNA [NM_001136127]	1.81818	ns	ns	ns	nd	yes
XLOC_006234	HESC2_7_F07.g1_A035 NIH_MGC_258 Homo sapiens cDNA clone IMAGE:7467039 5', mRNA sequence [CX163669]	1.81818	ns	ns	ns	nd	yes
PCDH9	Homo sapiens protocadherin 9 (PCDH9), transcript variant 1, mRNA [NM_203487]	1.78571	ns	1.51724	2	nd	no
NXN	Homo sapiens nucleoredoxin (NXN), transcript variant 1, mRNA [NM_022463]	1.78571	ns	ns	ns	nd	yes
BMP1	Homo sapiens bone morphogenetic protein 1 (BMP1), transcript variant 1, mRNA [NM_001199]	1.75439	ns	ns	1.5375	nd	no
GRAMD1A	Homo sapiens GRAM domain containing 1A (GRAMD1A), transcript variant 1, mRNA [NM_020895]	1.75439	ns	ns	ns	nd	yes
LOC100507503	PREDICTED: Homo sapiens hypothetical LOC100507503 (LOC100507503), miscRNA [XR_109575]	1.75439	ns	ns	ns	nd	yes
C10orf108	Homo sapiens chromosome 10 open reading frame 108 (C10orf108), transcript variant 1, non-coding RNA [NR_027152]	1.75439	ns	ns	ns	nd	yes
XLOC_l2_010139	BROAD Institute lincRNA (XLOC_l2_010139), lincRNA [TCONS_l2_00019209]	1.75439	ns	ns	ns	nd	yes
DCBLD2	Homo sapiens discoidin, CUB and LCCL domain containing 2 (DCBLD2), mRNA [NM_080927]	1.75439	ns	ns	1.64151	nd	no
ACTN1	Homo sapiens actinin, alpha 1 (ACTN1), transcript variant 2, mRNA [NM_001102]	1.75439	ns	ns	ns	nd	yes
CCDC3	Homo sapiens coiled-coil domain containing 3 (CCDC3), mRNA [NM_031455]	1.75439	ns	ns	ns	nd	yes
DCN	Homo sapiens decorin (DCN), transcript variant A1, mRNA [NM_001920]	1.72414	ns	ns	ns	nd	yes
LCE1A	Homo sapiens late cornified envelope 1A (LCE1A), mRNA [NM_178348]	1.72414	ns	ns	ns	nd	yes
XLOC_001625	PREDICTED: Homo sapiens hypothetical LOC100507286 (LOC100507286), miscRNA [XR_109951]	1.72414	ns	ns	3.14765	nd	no
CARD11	Homo sapiens caspase recruitment domain family, member 11 (CARD11), mRNA [NM_032415]	1.72414	ns	ns	1.75	nd	no
ARHGDIB	Homo sapiens Rho GDP dissociation inhibitor (GDI) beta (ARHGDIB), mRNA [NM_001175]	1.72414	ns	ns	ns	nd	yes
XLOC_001826	BROAD Institute lincRNA (XLOC_001826), lincRNA [TCONS_00003087]	1.72414	ns	ns	ns	nd	yes
TNRC18	Homo sapiens trinucleotide repeat containing 18 (TNRC18), mRNA [NM_001080495]	1.69492	ns	ns	ns	nd	yes
MYH9	Homo sapiens myosin, heavy chain 9, non-muscle (MYH9), mRNA [NM_002473]	1.66667	ns	ns	ns	nd	yes
MILR1	Homo sapiens mast cell immunoglobulin-like receptor 1 (MILR1), mRNA [NM_001085423]	1.66667	ns	ns	ns	nd	yes
EXT1	Homo sapiens exostosin 1 (EXT1), mRNA [NM_000127]	1.66667	ns	ns	ns	nd	yes
CSPG5	Homo sapiens chondroitin sulfate proteoglycan 5 (neuroglycan C) (CSPG5), transcript variant 5, mRNA [NM_001206945]	1.63934	ns	ns	ns	nd	yes
XLOC_014300	BROAD Institute lincRNA (XLOC_014300), lincRNA [TCONS_00029446]	1.63934	ns	ns	ns	nd	yes
RASSF9	Homo sapiens Ras association (RalGDS/AF-6) domain family (N-terminal) member 9 (RASSF9), mRNA [NM_005447]	1.63934	ns	ns	1.65591	nd	no
ENDOD1	Homo sapiens endonuclease domain containing 1 (ENDOD1), mRNA [NM_015036]	1.63934	ns	ns	1.71171	nd	no
XLOC_l2_008221	PREDICTED: Homo sapiens hypothetical LOC100506762 (LOC100506762), miscRNA [XR_109879]	1.63934	ns	ns	ns	nd	yes
THBS2	Homo sapiens thrombospondin 2 (THBS2), mRNA [NM_003247]	1.63934	ns	ns	ns	nd	yes
XLOC_000160	BROAD Institute lincRNA (XLOC_000160), lincRNA [TCONS_00000918]	1.63934	ns	ns	ns	nd	yes
ARHGEF3	Homo sapiens Rho guanine nucleotide exchange factor (GEF) 3 (ARHGEF3), transcript variant 3, mRNA [NM_019555]	1.6129	ns	ns	ns	nd	yes
POTEKP	Homo sapiens POTE ankyrin domain family, member K, pseudogene (POTEKP), non-coding RNA [NR_033885]	1.6129	ns	ns	ns	nd	yes
NINJ2	Homo sapiens ninjurin 2 (NINJ2), mRNA [NM_016533]	1.6129	ns	ns	ns	nd	yes
PSTPIP2	Homo sapiens proline-serine-threonine phosphatase interacting protein 2 (PSTPIP2), mRNA [NM_024430]	1.6129	ns	ns	ns	nd	yes
LOC441495	Homo sapiens centromere protein V pseudogene (LOC441495), non-coding RNA [NR_033773]	1.6129	ns	ns	ns	nd	yes
LOC254128	Homo sapiens uncharacterized LOC254128 (LOC254128), transcript variant 3, non-coding RNA [NR_037857]	1.6129	ns	ns	ns	nd	yes
POTEM	Homo sapiens POTE ankyrin domain family, member M (POTEM), mRNA [NM_001145442]	1.6129	ns	ns	ns	nd	yes
MKL1	Homo sapiens megakaryoblastic leukemia (translocation) 1 (MKL1), mRNA [NM_020831]	1.6129	ns	ns	ns	nd	yes
ROS1	Homo sapiens c-ros oncogene 1 , receptor tyrosine kinase (ROS1), mRNA [NM_002944]	1.6129	ns	ns	ns	nd	yes
SEPT11	Homo sapiens septin 11 (SEPT11), mRNA [NM_018243]	1.6129	ns	ns	ns	nd	yes
ITGA5	Homo sapiens integrin, alpha 5 (fibronectin receptor, alpha polypeptide) (ITGA5), mRNA [NM_002205]	1.6129	ns	ns	2.03409	nd	no
KLF7	Homo sapiens Kruppel-like factor 7 (ubiquitous) (KLF7), mRNA [NM_003709]	1.6129	ns	ns	ns	nd	yes
BMF	Homo sapiens Bcl2 modifying factor (BMF), transcript variant 1, mRNA [NM_001003940]	1.6129	ns	ns	ns	nd	yes
CDCP1	Homo sapiens CUB domain containing protein 1 (CDCP1), transcript variant 2, mRNA [NM_178181]	1.6129	ns	ns	ns	nd	yes
DPYSL3	Homo sapiens dihydropyrimidinase-like 3 (DPYSL3), transcript variant 2, mRNA [NM_001387]	1.5873	ns	ns	ns	nd	yes
POTEE	Homo sapiens POTE ankyrin domain family, member E (POTEE), mRNA [NM_001083538]	1.5873	ns	ns	ns	nd	yes
JAM2	Homo sapiens junctional adhesion molecule 2 (JAM2), mRNA [NM_021219]	1.5873	ns	ns	1.72519	nd	no
CCNG2	Homo sapiens cyclin G2 (CCNG2), mRNA [NM_004354]	1.5873	ns	ns	ns	nd	yes
SDC3	Homo sapiens syndecan 3 (SDC3), mRNA [NM_014654]	1.5873	ns	ns	ns	nd	yes
STXBP6	Homo sapiens syntaxin binding protein 6 (amisyn) (STXBP6), mRNA [NM_014178]	1.5873	ns	ns	ns	nd	yes
DISC1	Homo sapiens disrupted in schizophrenia 1 (DISC1), transcript variant L, mRNA [NM_018662]	1.5873	ns	ns	ns	nd	yes
WFDC3	Homo sapiens WAP four-disulfide core domain 3 (WFDC3), mRNA [NM_080614]	1.5625	ns	ns	ns	nd	yes
CHPF2	Homo sapiens chondroitin polymerizing factor 2 (CHPF2), mRNA [NM_019015]	1.5625	ns	ns	ns	nd	yes
FIBCD1	Homo sapiens fibrinogen C domain containing 1 (FIBCD1), transcript variant 1, mRNA [NM_032843]	1.5625	ns	1.56944	ns	nd	yes
USF1	Homo sapiens upstream transcription factor 1 (USF1), transcript variant 1, mRNA [NM_007122]	1.5625	ns	ns	ns	nd	yes
MYL2	Homo sapiens myosin, light chain 2, regulatory, cardiac, slow (MYL2), mRNA [NM_000432]	1.5625	ns	ns	ns	nd	yes
DCAF15	Homo sapiens DDB1 and CUL4 associated factor 15 (DCAF15), mRNA [NM_138353]	1.5625	ns	ns	ns	nd	yes
FHL2	Homo sapiens four and a half LIM domains 2 (FHL2), transcript variant 5, mRNA [NM_001039492]	1.5625	ns	ns	ns	nd	yes
FPR1	Homo sapiens formyl peptide receptor 1 (FPR1), transcript variant 2, mRNA [NM_002029]	1.5625	ns	ns	1.93103	nd	no
TCOF1	Homo sapiens Treacher Collins-Franceschetti syndrome 1 (TCOF1), transcript variant 3, mRNA [NM_001008657]	1.5625	ns	ns	ns	nd	yes
XLOC_003281	BROAD Institute lincRNA (XLOC_003281), lincRNA [TCONS_00006680]	1.5625	ns	ns	ns	nd	yes
SH3BP4	Homo sapiens SH3-domain binding protein 4 (SH3BP4), mRNA [NM_014521]	1.5625	ns	ns	ns	nd	yes
TMEM158	Homo sapiens transmembrane protein 158 (gene/pseudogene) (TMEM158), mRNA [NM_015444]	1.53846	ns	ns	ns	nd	yes
POTEF	Homo sapiens POTE ankyrin domain family, member F (POTEF), mRNA [NM_001099771]	1.53846	ns	ns	ns	nd	yes
RSU1	Homo sapiens Ras suppressor protein 1 (RSU1), transcript variant 1, mRNA [NM_012425]	1.53846	ns	ns	1.61818	nd	no
ALDH3A1	Homo sapiens aldehyde dehydrogenase 3 family, member A1 (ALDH3A1), transcript variant 2, mRNA [NM_000691]	1.53846	ns	ns	ns	nd	yes
CFL1	Homo sapiens cofilin 1 (non-muscle) (CFL1), mRNA [NM_005507]	1.53846	ns	ns	1.52	nd	no
MDM1	Homo sapiens Mdm1 nuclear protein homolog (mouse) (MDM1), transcript variant 1, mRNA [NM_017440]	1.51515	ns	ns	ns	nd	yes
JAG2	Homo sapiens jagged 2 (JAG2), transcript variant 1, mRNA [NM_002226]	1.51515	ns	ns	ns	nd	yes
ZNF608	Homo sapiens zinc finger protein 608 (ZNF608), mRNA [NM_020747]	1.51515	ns	ns	ns	nd	yes
PCDHB15	Homo sapiens protocadherin beta 15 (PCDHB15), mRNA [NM_018935]	1.51515	ns	ns	ns	nd	yes
RARG	Homo sapiens retinoic acid receptor, gamma (RARG), transcript variant 1, mRNA [NM_000966]	1.51515	ns	ns	ns	nd	yes
MYADM	Homo sapiens myeloid-associated differentiation marker (MYADM), transcript variant 1, mRNA [NM_001020818]	1.51515	ns	ns	ns	nd	yes
CCR1	Homo sapiens chemokine (C-C motif) receptor 1 (CCR1), mRNA [NM_001295]	1.51515	ns	ns	ns	nd	yes
CORO1C	Homo sapiens coronin, actin binding protein, 1C (CORO1C), transcript variant 1, mRNA [NM_014325]	1.49254	ns	ns	ns	nd	yes
MEX3B	Homo sapiens mex-3 homolog B (C. elegans) (MEX3B), mRNA [NM_032246]	1.49254	ns	ns	ns	nd	yes
PANX2	Homo sapiens pannexin 2 (PANX2), transcript variant 1, mRNA [NM_052839]	1.49254	ns	ns	1.57265	nd	no
XLOC_005748	DA624747 KIDNE2 Homo sapiens cDNA clone KIDNE2004612 5', mRNA sequence [DA624747]	0.666667	ns	ns	ns	nd	yes
ZFP2	Homo sapiens zinc finger protein 2 homolog (mouse) (ZFP2), mRNA [NM_030613]	0.666667	ns	ns	ns	nd	yes
RNF148	Homo sapiens ring finger protein 148 (RNF148), mRNA [NM_198085]	0.662252	ns	ns	ns	nd	yes
DENND3	DENN/MADD domain containing 3 [Source:HGNC Symbol;Acc:29134] [ENST00000520482]	0.657895	ns	ns	ns	nd	yes
XLOC_000743	BROAD Institute lincRNA (XLOC_000743), lincRNA [TCONS_00001427]	0.653595	ns	ns	ns	nd	yes
PDHA1	pyruvate dehydrogenase (lipoamide) alpha 1 [Source:HGNC Symbol;Acc:8806] [ENST00000379805]	0.649351	ns	ns	ns	nd	yes
PTPRQ	Homo sapiens protein tyrosine phosphatase, receptor type, Q (PTPRQ), mRNA [NM_001145026]	0.649351	ns	0.579365	ns	nd	yes
XLOC_004678	BROAD Institute lincRNA (XLOC_004678), lincRNA [TCONS_00009562]	0.645161	ns	ns	ns	nd	yes
NUDT16	Homo sapiens nudix (nucleoside diphosphate linked moiety X)-type motif 16 (NUDT16), transcript variant 2, mRNA [NM_152395]	0.645161	ns	ns	ns	nd	yes
RASSF4	Ras association (RalGDS/AF-6) domain family member 4 [Source:HGNC Symbol;Acc:20793] [ENST00000374414]	0.641026	ns	ns	ns	nd	yes
SLC6A16	Homo sapiens solute carrier family 6, member 16 (SLC6A16), mRNA [NM_014037]	0.641026	ns	ns	ns	nd	yes
STOX1	Homo sapiens storkhead box 1 (STOX1), transcript variant 1, mRNA [NM_152709]	0.641026	ns	ns	ns	nd	yes
XLOC_007348	BROAD Institute lincRNA (XLOC_007348), lincRNA [TCONS_00016575]	0.636943	ns	0.66055	ns	nd	yes
TDRD6	Homo sapiens tudor domain containing 6 (TDRD6), transcript variant 1, mRNA [NM_001010870]	0.636943	ns	ns	ns	nd	yes
NUDT8	Homo sapiens nudix (nucleoside diphosphate linked moiety X)-type motif 8 (NUDT8), transcript variant 1, mRNA [NM_001243750]	0.636943	ns	ns	ns	nd	yes
SPTB	Homo sapiens spectrin, beta, erythrocytic (SPTB), transcript variant 1, mRNA [NM_001024858]	0.628931	ns	ns	0.394366	nd	no
TACC2	Homo sapiens transforming, acidic coiled-coil containing protein 2 (TACC2), transcript variant 1, mRNA [NM_206862]	0.628931	ns	ns	ns	nd	yes
FAM183B	Homo sapiens family with sequence similarity 183, member B (FAM183B), non-coding RNA [NR_028347]	0.625	ns	ns	ns	nd	yes
KLHL30	Homo sapiens kelch-like 30 (Drosophila) (KLHL30), mRNA [NM_198582]	0.625	ns	ns	0.497238	nd	no
GHR	Homo sapiens growth hormone receptor (GHR), transcript variant 1, mRNA [NM_000163]	0.625	ns	ns	ns	nd	yes
XLOC_001341	BROAD Institute lincRNA (XLOC_001341), lincRNA [TCONS_00003566]	0.621118	ns	ns	ns	nd	yes
GPR98	Homo sapiens G protein-coupled receptor 98 (GPR98), transcript variant 1, mRNA [NM_032119]	0.621118	ns	ns	ns	nd	yes
FBXO27	Homo sapiens F-box protein 27 (FBXO27), mRNA [NM_178820]	0.617284	ns	ns	ns	nd	yes
LOC100506295	PREDICTED: Homo sapiens hypothetical LOC100506295, transcript variant 1 (LOC100506295), miscRNA [XR_109394]	0.613497	ns	ns	ns	nd	yes
FLJ31104	PREDICTED: Homo sapiens hypothetical LOC441072 (FLJ31104), miscRNA [XR_108600]	0.613497	ns	ns	ns	nd	yes
XLOC_l2_009140	BROAD Institute lincRNA (XLOC_l2_009140), lincRNA [TCONS_l2_00017153]	0.609756	ns	0.615385	ns	nd	yes
FP588	Homo sapiens uncharacterized LOC92973 (FP588), non-coding RNA [NR_024006]	0.609756	ns	ns	ns	nd	yes
PAIP2B	Homo sapiens poly(A) binding protein interacting protein 2B (PAIP2B), mRNA [NM_020459]	0.606061	ns	ns	ns	nd	yes
XLOC_010247	Q3IK43_PSEHT (Q3IK43) Membrane-bound ATP synthase subunit, F1-F0-type proton-ATPase, partial (10%) [THC2610025]	0.606061	ns	ns	ns	nd	yes
NRG2	Homo sapiens neuregulin 2 (NRG2), transcript variant 3, mRNA [NM_013982]	0.60241	ns	ns	0.571429	nd	no
FRAT1	Homo sapiens frequently rearranged in advanced T-cell lymphomas (FRAT1), mRNA [NM_005479]	0.595238	ns	ns	ns	nd	yes
MB	Homo sapiens myoglobin (MB), transcript variant 2, mRNA [NM_203377]	0.595238	ns	0.38806	ns	nd	yes
MBP	Homo sapiens myelin basic protein (MBP), transcript variant 7, mRNA [NM_001025101]	0.588235	ns	ns	ns	nd	yes
RAB26	Homo sapiens RAB26, member RAS oncogene family (RAB26), mRNA [NM_014353]	0.588235	ns	0.604651	ns	nd	yes
TMEM116	Homo sapiens transmembrane protein 116 (TMEM116), transcript variant 3, mRNA [NM_138341]	0.584795	ns	ns	ns	nd	yes
KIAA1683	Homo sapiens KIAA1683 (KIAA1683), transcript variant 2, mRNA [NM_025249]	0.581395	ns	ns	ns	nd	yes
ANKRD30A	Homo sapiens ankyrin repeat domain 30A (ANKRD30A), mRNA [NM_052997]	0.578035	ns	ns	0.583333	nd	no
ZBED3	Homo sapiens zinc finger, BED-type containing 3 (ZBED3), mRNA [NM_032367]	0.578035	ns	ns	ns	nd	yes
FAM198A	Homo sapiens family with sequence similarity 198, member A (FAM198A), mRNA [NM_001129908]	0.578035	ns	ns	ns	nd	yes
FGD4	Homo sapiens FYVE, RhoGEF and PH domain containing 4 (FGD4), mRNA [NM_139241]	0.571429	ns	ns	ns	nd	yes
OCLN	Homo sapiens occludin (OCLN), transcript variant 1, mRNA [NM_002538]	0.568182	ns	ns	ns	nd	yes
LOC100506368	Homo sapiens uncharacterized LOC100506368 (LOC100506368), non-coding RNA [NR_038905]	0.561798	ns	ns	ns	nd	yes
CYP7B1	Homo sapiens cytochrome P450, family 7, subfamily B, polypeptide 1 (CYP7B1), mRNA [NM_004820]	0.555556	ns	ns	ns	nd	yes
FCGBP	Homo sapiens Fc fragment of IgG binding protein (FCGBP), mRNA [NM_003890]	0.555556	ns	ns	ns	nd	yes
ACACB	Homo sapiens acetyl-CoA carboxylase beta (ACACB), mRNA [NM_001093]	0.540541	ns	ns	ns	nd	yes
SLIT2	Homo sapiens slit homolog 2 (Drosophila) (SLIT2), mRNA [NM_004787]	0.534759	ns	0.625899	ns	nd	yes
XLOC_l2_011873	BROAD Institute lincRNA (XLOC_l2_011873), lincRNA [TCONS_l2_00022667]	0.534759	ns	ns	ns	nd	yes
PARD6B	Homo sapiens par-6 partitioning defective 6 homolog beta (C. elegans) (PARD6B), mRNA [NM_032521]	0.534759	ns	ns	ns	nd	yes
KCNK5	Homo sapiens potassium channel, subfamily K, member 5 (KCNK5), mRNA [NM_003740]	0.531915	ns	ns	ns	nd	yes
LOC553103	Homo sapiens uncharacterized LOC553103 (LOC553103), non-coding RNA [NR_037898]	0.529101	ns	0.594444	ns	nd	yes
XLOC_002010	BROAD Institute lincRNA (XLOC_002010), lincRNA [TCONS_00005101]	0.510204	ns	ns	ns	nd	yes
LOC100506299	PREDICTED: Homo sapiens hypothetical LOC100506299 (LOC100506299), miscRNA [XR_108388]	0.510204	ns	ns	ns	nd	yes
TRIM63	Homo sapiens tripartite motif containing 63 (TRIM63), mRNA [NM_032588]	0.505051	ns	0.515464	ns	nd	yes
LOC440792	BROAD Institute lincRNA (XLOC_l2_009301), lincRNA [TCONS_l2_00018152]	0.497512	ns	ns	ns	nd	yes
RASGRP2	Homo sapiens RAS guanyl releasing protein 2 (calcium and DAG-regulated) (RASGRP2), transcript variant 2, mRNA [NM_153819]	0.49505	ns	ns	ns	nd	yes
PSG8	Homo sapiens pregnancy specific beta-1-glycoprotein 8 (PSG8), transcript variant 2, mRNA [NM_001130167]	0.492611	ns	0.417266	0.453744	nd	no
HOGA1	4-hydroxy-2-oxoglutarate aldolase 1 [Source:HGNC Symbol;Acc:25155] [ENST00000370642]	0.469484	ns	0.627451	ns	nd	yes
C5orf46	Homo sapiens chromosome 5 open reading frame 46 (C5orf46), mRNA [NM_206966]	0.469484	ns	ns	2.10811	nd	yes
XLOC_l2_015205	BROAD Institute lincRNA (XLOC_l2_015205), lincRNA [TCONS_l2_00029318]	0.452489	ns	ns	ns	nd	yes
EPHA10	Homo sapiens EPH receptor A10 (EPHA10), transcript variant 3, mRNA [NM_001099439]	0.436681	ns	ns	ns	nd	yes
MCF2	Homo sapiens MCF.2 cell line derived transforming sequence (MCF2), transcript variant 2, mRNA [NM_005369]	0.398406	ns	ns	0.470588	nd	no
SLC26A9	Homo sapiens solute carrier family 26, member 9 (SLC26A9), transcript variant 1, mRNA [NM_052934]	0.27027	ns	0.352564	ns	nd	yes

## Sheet: Supp Table 3C
Supplementary Table 3C, β-catenin-dependent signature (142-gene set)
Gene Symbol	Description	FOLD CHANGE, P<0.01				β-catenin dependent	FZ8_CRD sensitive
		Wnt3a	Wnt3a + scr-siRNA	Wnt3a + β-catenin siRNA	Wnt3a + FZ8_CRD
PI15	Homo sapiens peptidase inhibitor 15 (PI15), mRNA [NM_015886]	8.33333	3.68584	ns	ns	yes	yes
FLJ22447	Homo sapiens uncharacterized LOC400221 (FLJ22447), non-coding RNA [NR_039985]	7.69231	3.49091	ns	3.80435	yes	no
XLOC_l2_004212	BROAD Institute lincRNA (XLOC_l2_004212), lincRNA [TCONS_l2_00007762]	6.25	3.74561	ns	3.01709	yes	no
IGFL1	Homo sapiens IGF-like family member 1 (IGFL1), mRNA [NM_198541]	5.55556	6.60156	ns	31.9076	yes	no
PCSK5	Homo sapiens proprotein convertase subtilisin/kexin type 5 (PCSK5), transcript variant 2, mRNA [NM_006200]	5.26316	4.54639	ns	3.63793	yes	no
HAPLN1	Homo sapiens hyaluronan and proteoglycan link protein 1 (HAPLN1), mRNA [NM_001884]	5.26316	1.90498	ns	ns	yes	yes
IGFL3	Homo sapiens IGF-like family member 3 (IGFL3), mRNA [NM_207393]	5	4.83544	ns	2.34118	yes	no
XLOC_003146	Q62IN4_BURMA (Q62IN4) Preprotein translocase, SecG subunit, partial (6%) [THC2679748]	4.7619	3.90566	ns	2.71711	yes	no
EPYC	Homo sapiens epiphycan (EPYC), mRNA [NM_004950]	4.16667	3.14943	ns	ns	yes	yes
XLOC_001903	601817555F1 NIH_MGC_57 Homo sapiens cDNA clone IMAGE:4041036 5', mRNA sequence [BF185848]	4	2.55046	ns	ns	yes	yes
MMP13	Homo sapiens matrix metallopeptidase 13 (collagenase 3) (MMP13), mRNA [NM_002427]	3.84615	4.57143	ns	2.55556	yes	no
COL1A1	Homo sapiens collagen, type I, alpha 1 (COL1A1), mRNA [NM_000088]	3.7037	4.45763	ns	6.08696	yes	no
C4orf26	Homo sapiens chromosome 4 open reading frame 26 (C4orf26), transcript variant 2, mRNA [NM_178497]	3.7037	3.1	ns	5.30872	yes	no
CTHRC1	Homo sapiens collagen triple helix repeat containing 1 (CTHRC1), mRNA [NM_138455]	3.57143	4.07965	ns	4.60784	yes	no
ST6GAL2	Homo sapiens ST6 beta-galactosamide alpha-2,6-sialyltranferase 2 (ST6GAL2), transcript variant 1, mRNA [NM_032528]	3.57143	1.66667	ns	ns	yes	yes
XLOC_013364	BROAD Institute lincRNA (XLOC_013364), lincRNA [TCONS_00027380]	3.44828	2.71963	ns	4.92727	yes	no
TCF7	Homo sapiens transcription factor 7 (T-cell specific, HMG-box) (TCF7), transcript variant 1, mRNA [NM_003202]	3.33333	1.91589	ns	3.06329	yes	no
PAMR1	Homo sapiens peptidase domain containing associated with muscle regeneration 1 (PAMR1), transcript variant 1, mRNA [NM_015430]	3.22581	1.82857	ns	ns	yes	yes
ENO2	Homo sapiens enolase 2 (gamma, neuronal) (ENO2), mRNA [NM_001975]	3.22581	1.84615	ns	1.88043	yes	no
CPEB1	Homo sapiens cytoplasmic polyadenylation element binding protein 1 (CPEB1), transcript variant 1, mRNA [NM_030594]	3.0303	2.9604	ns	3.32051	yes	no
HMCN1	Homo sapiens hemicentin 1 (HMCN1), mRNA [NM_031935]	2.94118	2.0922	ns	1.52381	yes	no
CSF1R	Homo sapiens colony stimulating factor 1 receptor (CSF1R), mRNA [NM_005211]	2.94118	2.91156	ns	5.96	yes	no
MMP7	Homo sapiens matrix metallopeptidase 7 (matrilysin, uterine) (MMP7), mRNA [NM_002423]	2.85714	3.05634	ns	4.78261	yes	no
LFNG	Homo sapiens LFNG O-fucosylpeptide 3-beta-N-acetylglucosaminyltransferase (LFNG), transcript variant 1, mRNA [NM_001040167]	2.85714	1.83654	ns	ns	yes	yes
PRR5L	Homo sapiens proline rich 5 like (PRR5L), transcript variant 2, mRNA [NM_024841]	2.85714	2.2619	ns	2.07042	yes	no
CCDC80	Homo sapiens coiled-coil domain containing 80 (CCDC80), transcript variant 1, mRNA [NM_199511]	2.85714	2.51923	ns	2.68116	yes	no
CSRP3	Homo sapiens cysteine and glycine-rich protein 3 (cardiac LIM protein) (CSRP3), transcript variant 1, mRNA [NM_003476]	2.85714	2.31868	ns	6.79286	yes	no
SLC26A2	Homo sapiens solute carrier family 26 (sulfate transporter), member 2 (SLC26A2), mRNA [NM_000112]	2.77778	1.65094	ns	ns	yes	yes
XLOC_l2_011983	BROAD Institute lincRNA (XLOC_l2_011983), lincRNA [TCONS_l2_00023706]	2.7027	2.94872	ns	6.26582	yes	no
CLDN2	Homo sapiens claudin 2 (CLDN2), transcript variant 2, mRNA [NM_001171092]	2.7027	2.29268	ns	2.7193	yes	no
CLIC3	Homo sapiens chloride intracellular channel 3 (CLIC3), mRNA [NM_004669]	2.63158	2.04673	ns	ns	yes	yes
MIR143HG	Homo sapiens MIR143 host gene (non-protein coding) (MIR143HG), non-coding RNA [NR_027180]	2.63158	3.22078	ns	2.20755	yes	no
GCNT1	Homo sapiens glucosaminyl (N-acetyl) transferase 1, core 2 (GCNT1), transcript variant 1, mRNA [NM_001097634]	2.5641	1.72727	ns	1.81481	yes	no
ARL4C	Homo sapiens ADP-ribosylation factor-like 4C (ARL4C), mRNA [NM_005737]	2.43902	1.93878	ns	1.91743	yes	no
IHH	Homo sapiens Indian hedgehog (IHH), mRNA [NM_002181]	2.43902	2.34483	ns	ns	yes	yes
ITGB4	Homo sapiens integrin, beta 4 (ITGB4), transcript variant 1, mRNA [NM_000213]	2.43902	2.19167	ns	1.96591	yes	no
PITX2	Homo sapiens paired-like homeodomain 2 (PITX2), transcript variant 2, mRNA [NM_153426]	2.38095	2.21505	ns	ns	yes	yes
DLX5	Homo sapiens distal-less homeobox 5 (DLX5), mRNA [NM_005221]	2.38095	2.46835	ns	1.86047	yes	no
SLC12A8	Homo sapiens solute carrier family 12 (potassium/chloride transporters), member 8 (SLC12A8), transcript variant 1, mRNA [NM_024628]	2.38095	1.81301	ns	1.57732	yes	no
XLOC_014226	DA171866 BRAMY2 Homo sapiens cDNA clone BRAMY2034205 5', mRNA sequence [DA171866]	2.38095	2.45455	ns	2.61905	yes	no
IGFBP5	Homo sapiens insulin-like growth factor binding protein 5 (IGFBP5), mRNA [NM_000599]	2.32558	1.91964	ns	ns	yes	yes
LOC100130938	PREDICTED: Homo sapiens hypothetical LOC100130938 (LOC100130938), miscRNA [XR_110148]	2.32558	1.7619	ns	ns	yes	yes
XLOC_l2_009510	BROAD Institute lincRNA (XLOC_l2_009510), lincRNA [TCONS_l2_00018380]	2.32558	1.86735	ns	ns	yes	yes
C13orf15	Homo sapiens chromosome 13 open reading frame 15 (C13orf15), mRNA [NM_014059]	2.27273	1.83784	ns	ns	yes	yes
SGK223	Homo sapiens homolog of rat pragma of Rnd2 (SGK223), mRNA [NM_001080826]	2.27273	1.70652	ns	ns	yes	yes
XLOC_001215	601566084F1 NIH_MGC_21 Homo sapiens cDNA clone IMAGE:3840837 5', mRNA sequence [BE735115]	2.27273	1.9898	ns	ns	yes	yes
PKP3	Homo sapiens plakophilin 3 (PKP3), mRNA [NM_007183]	2.27273	1.71287	ns	1.55769	yes	no
XLOC_004772	Q3I4X4_DROSI (Q3I4X4) Kl-2 (Fragment), partial (10%) [THC2700403]	2.22222	2.31579	ns	ns	yes	yes
XLOC_005303	BROAD Institute lincRNA (XLOC_005303), lincRNA [TCONS_00011820]	2.22222	1.61458	ns	1.7197	yes	no
F3	Homo sapiens coagulation factor III (thromboplastin, tissue factor) (F3), transcript variant 1, mRNA [NM_001993]	2.17391	1.96078	ns	ns	yes	yes
LEF1	Homo sapiens lymphoid enhancer-binding factor 1 (LEF1), transcript variant 1, mRNA [NM_016269]	2.17391	1.51	ns	ns	yes	yes
XLOC_003228	Q4RES2_TETNG (Q4RES2) Chromosome 13 SCAF15122, whole genome shotgun sequence, partial (10%) [THC2639066]	2.17391	1.75962	ns	1.56471	yes	no
DKFZp434J0226	Homo sapiens uncharacterized LOC93429 (DKFZp434J0226), non-coding RNA [NR_027003]	2.12766	1.8932	ns	1.75	yes	no
COL1A2	Homo sapiens collagen, type I, alpha 2 (COL1A2), mRNA [NM_000089]	2.12766	3.11111	ns	5.14894	yes	no
LOC100505905	PREDICTED: Homo sapiens hypothetical LOC100505905, transcript variant 1 (LOC100505905), miscRNA [XR_108921]	2.08333	1.69091	ns	ns	yes	yes
LUM	Homo sapiens lumican (LUM), mRNA [NM_002345]	2.08333	1.60577	ns	ns	yes	yes
SH3GL1P2	Homo sapiens SH3-domain GRB2-like 1 pseudogene 2 (SH3GL1P2), non-coding RNA [NR_033420]	2.08333	2.22989	ns	1.59341	yes	no
CRISPLD2	Homo sapiens cysteine-rich secretory protein LCCL domain containing 2 (CRISPLD2), mRNA [NM_031476]	2.08333	1.69048	ns	ns	yes	yes
DACT1	Homo sapiens dapper, antagonist of beta-catenin, homolog 1 (Xenopus laevis) (DACT1), transcript variant 1, mRNA [NM_016651]	2.04082	1.96491	ns	2.68182	yes	no
NOG	Homo sapiens noggin (NOG), mRNA [NM_005450]	2.04082	1.86316	ns	ns	yes	yes
ARID3A	Homo sapiens AT rich interactive domain 3A (BRIGHT-like) (ARID3A), mRNA [NM_005224]	2.04082	1.8172	ns	ns	yes	yes
NANOS1	Homo sapiens nanos homolog 1 (Drosophila) (NANOS1), mRNA [NM_199461]	2	2.1165	ns	1.73832	yes	no
TPM4	Homo sapiens tropomyosin 4 (TPM4), transcript variant 2, mRNA [NM_003290]	2	1.53922	ns	ns	yes	yes
LYPD1	Homo sapiens LY6/PLAUR domain containing 1 (LYPD1), transcript variant 1, mRNA [NM_144586]	2	1.64516	ns	ns	yes	yes
CLSTN2	Homo sapiens calsyntenin 2 (CLSTN2), mRNA [NM_022131]	1.96078	2.01282	ns	1.58333	yes	no
LOC339400	PREDICTED: Homo sapiens hypothetical LOC339400 (LOC339400), miscRNA [XR_108352]	1.92308	2.45545	ns	2.09783	yes	no
COL3A1	Homo sapiens collagen, type III, alpha 1 (COL3A1), mRNA [NM_000090]	1.92308	2	ns	ns	yes	yes
ALPK2	Homo sapiens alpha-kinase 2 (ALPK2), mRNA [NM_052947]	1.92308	1.75532	ns	ns	yes	yes
SLC1A3	Homo sapiens solute carrier family 1 (glial high affinity glutamate transporter), member 3 (SLC1A3), transcript variant 1, mRNA [NM_004172]	1.88679	1.57025	ns	ns	yes	yes
CXCL3	Homo sapiens chemokine (C-X-C motif) ligand 3 (CXCL3), mRNA [NM_002090]	1.88679	1.89474	ns	1.7377	yes	no
SLC38A3	Homo sapiens solute carrier family 38, member 3 (SLC38A3), mRNA [NM_006841]	1.88679	1.80172	ns	1.7931	yes	no
ZNF503	Homo sapiens zinc finger protein 503 (ZNF503), mRNA [NM_032772]	1.88679	1.65957	ns	ns	yes	yes
XLOC_l2_008043	BROAD Institute lincRNA (XLOC_l2_008043), lincRNA [TCONS_l2_00014609]	1.88679	2.37288	ns	2.28829	yes	no
C5orf13	Homo sapiens chromosome 5 open reading frame 13 (C5orf13), transcript variant 1, mRNA [NM_004772]	1.85185	1.57292	ns	3	yes	no
XLOC_l2_013963	Q40PK4_DESAC (Q40PK4) IMP dehydrogenase/GMP reductase:Histidine kinase, HAMP region:Bacterial chemotaxis sensory transducer precursor, partial (3%) [THC2722577]	1.81818	1.86047	ns	1.72642	yes	no
PDLIM7	Homo sapiens PDZ and LIM domain 7 (enigma) (PDLIM7), transcript variant 4, mRNA [NM_213636]	1.81818	1.5566	ns	ns	yes	yes
CYR61	Homo sapiens cysteine-rich, angiogenic inducer, 61 (CYR61), mRNA [NM_001554]	1.81818	1.59259	ns	1.49533	yes	no
SPARC	Homo sapiens secreted protein, acidic, cysteine-rich (osteonectin) (SPARC), mRNA [NM_003118]	1.78571	1.62385	ns	1.69512	yes	no
XLOC_l2_011854	601481950F1 NIH_MGC_68 Homo sapiens cDNA clone IMAGE:3884485 5', mRNA sequence [BE788271]	1.78571	1.73684	ns	1.79208	yes	no
PHLDB1	Homo sapiens pleckstrin homology-like domain, family B, member 1 (PHLDB1), transcript variant 1, mRNA [NM_015157]	1.78571	1.63095	ns	ns	yes	yes
DPT	Homo sapiens dermatopontin (DPT), mRNA [NM_001937]	1.78571	1.87879	ns	ns	yes	yes
PRICKLE2	Homo sapiens prickle homolog 2 (Drosophila) (PRICKLE2), mRNA [NM_198859]	1.75439	1.76712	ns	ns	yes	yes
EPHB2	Homo sapiens EPH receptor B2 (EPHB2), transcript variant 2, mRNA [NM_004442]	1.75439	1.80263	ns	ns	yes	yes
FBLIM1	Homo sapiens filamin binding LIM protein 1 (FBLIM1), transcript variant 2, mRNA [NM_001024215]	1.75439	1.64583	ns	2.05607	yes	no
EYA2	Homo sapiens eyes absent homolog 2 (Drosophila) (EYA2), transcript variant 1, mRNA [NM_005244]	1.72414	1.69136	ns	1.62	yes	no
P4HA2	Homo sapiens prolyl 4-hydroxylase, alpha polypeptide II (P4HA2), transcript variant 1, mRNA [NM_004199]	1.72414	1.56701	ns	1.92391	yes	no
FLJ42709	Homo sapiens uncharacterized LOC441094 (FLJ42709), non-coding RNA [NR_021491]	1.72414	1.6988	ns	ns	yes	yes
SERPINE1	Homo sapiens serpin peptidase inhibitor, clade E (nexin, plasminogen activator inhibitor type 1), member 1 (SERPINE1), transcript variant 1, mRNA [NM_000602]	1.72414	1.83784	ns	ns	yes	yes
RNF43	Homo sapiens ring finger protein 43 (RNF43), mRNA [NM_017763]	1.69492	2.00813	ns	1.70588	yes	no
SRPX2	Homo sapiens sushi-repeat containing protein, X-linked 2 (SRPX2), mRNA [NM_014467]	1.69492	1.54651	ns	ns	yes	yes
LCP1	Homo sapiens lymphocyte cytosolic protein 1 (L-plastin) (LCP1), mRNA [NM_002298]	1.69492	1.74257	ns	ns	yes	yes
IL1R1	Homo sapiens interleukin 1 receptor, type I (IL1R1), mRNA [NM_000877]	1.66667	1.52336	ns	ns	yes	yes
KLHL4	Homo sapiens kelch-like 4 (Drosophila) (KLHL4), transcript variant 2, mRNA [NM_057162]	1.66667	1.58163	ns	ns	yes	yes
IGF2BP3	Homo sapiens insulin-like growth factor 2 mRNA binding protein 3 (IGF2BP3), mRNA [NM_006547]	1.66667	1.62319	ns	ns	yes	yes
XLOC_000587	nd	1.66667	1.53763	ns	2.44531	yes	no
GOLGA8F	Homo sapiens golgin A8 family, member F (GOLGA8F), non-coding RNA [NR_033351]	1.66667	1.60317	ns	ns	yes	yes
MAGED4B	Homo sapiens melanoma antigen family D, 4B (MAGED4B), transcript variant 1, mRNA [NM_030801]	1.63934	1.5814	ns	ns	yes	yes
ALDH7A1	Homo sapiens aldehyde dehydrogenase 7 family, member A1 (ALDH7A1), nuclear gene encoding mitochondrial protein, transcript variant 1, mRNA [NM_001182]	1.63934	1.6	ns	ns	yes	yes
FAM176A	Homo sapiens family with sequence similarity 176, member A (FAM176A), transcript variant 2, mRNA [NM_032181]	1.63934	2	ns	ns	yes	yes
BNC2	Homo sapiens basonuclin 2 (BNC2), mRNA [NM_017637]	1.63934	1.63768	ns	1.52066	yes	no
RDH10	Homo sapiens retinol dehydrogenase 10 (all-trans) (RDH10), mRNA [NM_172037]	1.5873	1.56	ns	ns	yes	yes
SEMA3C	Homo sapiens sema domain, immunoglobulin domain (Ig), short basic domain, secreted, (semaphorin) 3C (SEMA3C), mRNA [NM_006379]	1.5873	1.52381	ns	ns	yes	yes
RBM24	Homo sapiens RNA binding motif protein 24 (RBM24), transcript variant 2, mRNA [NM_153020]	1.5873	1.54878	ns	ns	yes	yes
NKD2	Homo sapiens naked cuticle homolog 2 (Drosophila) (NKD2), mRNA [NM_033120]	1.5625	1.63063	ns	ns	yes	yes
TYRP1	Homo sapiens tyrosinase-related protein 1 (TYRP1), mRNA [NM_000550]	1.5625	1.68235	ns	ns	yes	yes
GBP1	Homo sapiens guanylate binding protein 1, interferon-inducible (GBP1), mRNA [NM_002053]	1.53846	1.70115	ns	1.86667	yes	no
COL5A2	Homo sapiens collagen, type V, alpha 2 (COL5A2), mRNA [NM_000393]	1.53846	1.54118	ns	ns	yes	yes
GRK4	Homo sapiens G protein-coupled receptor kinase 4 (GRK4), transcript variant 3, mRNA [NM_001004057]	0.649351	0.666667	ns	ns	yes	yes
GPC6	Homo sapiens glypican 6 (GPC6), mRNA [NM_005708]	0.649351	0.628571	ns	0.5	yes	no
VSIG1	Homo sapiens V-set and immunoglobulin domain containing 1 (VSIG1), transcript variant 2, mRNA [NM_182607]	0.649351	0.533333	ns	0.418605	yes	no
LINC00482	Homo sapiens long intergenic non-protein coding RNA 482 (LINC00482), non-coding RNA [NR_038080]	0.645161	0.626866	ns	ns	yes	yes
DHDH	Homo sapiens dihydrodiol dehydrogenase (dimeric) (DHDH), mRNA [NM_014475]	0.636943	0.664557	ns	ns	yes	yes
LOC100129518	Homo sapiens uncharacterized LOC100129518 (LOC100129518), non-coding RNA [NR_037166]	0.636943	0.663551	ns	ns	yes	yes
DIO2	Homo sapiens deiodinase, iodothyronine, type II (DIO2), transcript variant 1, mRNA [NM_013989]	0.617284	0.6	ns	0.582418	yes	no
LAIR1	Homo sapiens leukocyte-associated immunoglobulin-like receptor 1 (LAIR1), transcript variant a, mRNA [NM_002287]	0.617284	0.578035	ns	ns	yes	yes
RALGPS1	Homo sapiens Ral GEF with PH domain and SH3 binding motif 1 (RALGPS1), transcript variant 1, mRNA [NM_014636]	0.613497	0.536232	ns	ns	yes	yes
RPGRIP1	Homo sapiens retinitis pigmentosa GTPase regulator interacting protein 1 (RPGRIP1), mRNA [NM_020366]	0.613497	0.634483	ns	ns	yes	yes
MPV17L	Homo sapiens MPV17 mitochondrial membrane protein-like (MPV17L), nuclear gene encoding mitochondrial protein, transcript variant 2, mRNA [NM_173803]	0.606061	0.613636	ns	0.496183	yes	no
A1BG	Homo sapiens alpha-1-B glycoprotein (A1BG), mRNA [NM_130786]	0.60241	0.610063	ns	ns	yes	yes
DHRS9	Homo sapiens dehydrogenase/reductase (SDR family) member 9 (DHRS9), transcript variant 1, mRNA [NM_005771]	0.595238	0.609756	ns	ns	yes	yes
GPR116	Homo sapiens G protein-coupled receptor 116 (GPR116), transcript variant 2, mRNA [NM_001098518]	0.588235	0.63253	ns	ns	yes	yes
USP43	Homo sapiens ubiquitin specific peptidase 43 (USP43), mRNA [NM_153210]	0.584795	0.623656	ns	ns	yes	yes
HRASLS2	Homo sapiens HRAS-like suppressor 2 (HRASLS2), mRNA [NM_017878]	0.578035	0.608187	ns	0.513889	yes	no
NR3C2	Homo sapiens nuclear receptor subfamily 3, group C, member 2 (NR3C2), transcript variant 1, mRNA [NM_000901]	0.549451	0.646465	ns	ns	yes	yes
C5orf27	Homo sapiens chromosome 5 open reading frame 27 (C5orf27), non-coding RNA [NR_026936]	0.546448	0.592	ns	ns	yes	yes
JAKMIP2	Homo sapiens janus kinase and microtubule interacting protein 2 (JAKMIP2), mRNA [NM_014790]	0.543478	0.470588	ns	ns	yes	yes
LOC100508233	PREDICTED: Homo sapiens hypothetical LOC100508233, transcript variant 2 (LOC100508233), miscRNA [XR_113193]	0.531915	0.460937	ns	0.283784	yes	no
MUCL1	Homo sapiens mucin-like 1 (MUCL1), mRNA [NM_058173]	0.529101	0.657658	ns	ns	yes	yes
SPINK5	Homo sapiens serine peptidase inhibitor, Kazal type 5 (SPINK5), transcript variant 2, mRNA [NM_006846]	0.52356	0.572816	ns	ns	yes	yes
XLOC_012624	BROAD Institute lincRNA (XLOC_012624), lincRNA [TCONS_00026598]	0.52356	0.57265	ns	ns	yes	yes
LOC728723	Homo sapiens uncharacterized LOC728723 (LOC728723), non-coding RNA [NR_024398]	0.518135	0.647541	ns	0.619718	yes	no
BTNL9	Homo sapiens butyrophilin-like 9 (BTNL9), mRNA [NM_152547]	0.515464	0.598425	ns	ns	yes	yes
ARHGAP20	Homo sapiens Rho GTPase activating protein 20 (ARHGAP20), mRNA [NM_020809]	0.497512	0.598291	ns	0.569343	yes	no
AGR2	Homo sapiens anterior gradient homolog 2 (Xenopus laevis) (AGR2), mRNA [NM_006408]	0.485437	0.432773	ns	0.227273	yes	no
MARCO	Homo sapiens macrophage receptor with collagenous structure (MARCO), mRNA [NM_006770]	0.478469	0.406593	ns	0.59116	yes	no
XLOC_000695	BROAD Institute lincRNA (XLOC_000695), lincRNA [TCONS_00000467]	0.471698	0.580952	ns	ns	yes	yes
ADARB2	Homo sapiens adenosine deaminase, RNA-specific, B2 (ADARB2), mRNA [NM_018702]	0.44843	0.603774	ns	ns	yes	yes
PDE8B	Homo sapiens phosphodiesterase 8B (PDE8B), transcript variant 1, mRNA [NM_003719]	0.44843	0.522523	ns	ns	yes	yes
LGALS2	Homo sapiens lectin, galactoside-binding, soluble, 2 (LGALS2), mRNA [NM_006498]	0.440529	0.519231	ns	0.25	yes	no
BEST2	Homo sapiens bestrophin 2 (BEST2), mRNA [NM_017682]	0.423729	0.418033	ns	ns	yes	yes
BCO2	Homo sapiens beta-carotene oxygenase 2 (BCO2), transcript variant 1, mRNA [NM_031938]	0.369004	0.65	ns	ns	yes	yes
MRC1	Homo sapiens mannose receptor, C type 1 (MRC1), mRNA [NM_002438]	0.284091	0.471154	ns	ns	yes	yes

## Sheet: Supp Table 3D
Supplementary Table 3D, β-catenin-independent signature (47-gene set)
Gene Symbol	Description	FOLD CHANGE, P<0.01				β-catenin dependent	FZ8_CRD sensitive
		Wnt3a	Wnt3a + scr-siRNA	Wnt3a + β-catenin siRNA	Wnt3a + FZ8_CRD
IGFL2	Homo sapiens IGF-like family member 2 (IGFL2), transcript variant 1, mRNA [NM_001002915]	18.5185	11.601	1.66667	22.4722	no	no
LRRC15	Homo sapiens leucine rich repeat containing 15 (LRRC15), transcript variant 2, mRNA [NM_130830]	9.09091	4.72269	2.57895	3.44643	no	no
SCG5	Homo sapiens secretogranin V (7B2 protein) (SCG5), transcript variant 2, mRNA [NM_003020]	4.54545	4.43678	2.17742	2.8	no	no
FAP	Homo sapiens fibroblast activation protein, alpha (FAP), mRNA [NM_004460]	3.57143	3.17143	2.33333	3.74286	no	no
MRC2	Homo sapiens mannose receptor, C type 2 (MRC2), mRNA [NM_006039]	3.44828	2.60204	2.48718	2.65517	no	no
CGB	Homo sapiens chorionic gonadotropin, beta polypeptide (CGB), mRNA [NM_000737]	3.44828	2.83908	2.46154	7.55844	no	no
LHB	Homo sapiens luteinizing hormone beta polypeptide (LHB), mRNA [NM_000894]	3.0303	2.50549	2.25455	6.67073	no	no
TNC	Homo sapiens tenascin C (TNC), mRNA [NM_002160]	2.85714	2.60377	2.46429	7.45455	no	no
MDFI	Homo sapiens MyoD family inhibitor (MDFI), mRNA [NM_005586]	2.77778	1.99038	1.65574	ns	no	yes
SPOCD1	Homo sapiens SPOC domain containing 1 (SPOCD1), mRNA [NM_144569]	2.77778	2.30392	1.53488	ns	no	yes
VCAN	Homo sapiens versican (VCAN), transcript variant 1, mRNA [NM_004385]	2.7027	1.66667	1.57692	ns	no	yes
XLOC_l2_006021	DB117598 THYMU2 Homo sapiens cDNA clone THYMU2024382 5', mRNA sequence [DB117598]	2.63158	2.15094	2.36585	7.4902	no	no
MMP2	Homo sapiens matrix metallopeptidase 2 (gelatinase A, 72kDa gelatinase, 72kDa type IV collagenase) (MMP2), transcript variant 1, mRNA [NM_004530]	2.5641	2.09783	1.85714	2.47619	no	no
KRT42P	Homo sapiens keratin 42 pseudogene (KRT42P), non-coding RNA [NR_033415]	2.5641	2.19811	2.12766	8.59036	no	no
ADAM19	Homo sapiens ADAM metallopeptidase domain 19 (ADAM19), mRNA [NM_033274]	2.38095	2.11702	1.55932	2.92035	no	no
PDGFRL	Homo sapiens platelet-derived growth factor receptor-like (PDGFRL), mRNA [NM_006207]	2.32558	1.82979	1.62712	2.44144	no	no
FBN1	Homo sapiens fibrillin 1 (FBN1), mRNA [NM_000138]	2.27273	1.63736	1.62712	ns	no	yes
OLFML3	Homo sapiens olfactomedin-like 3 (OLFML3), mRNA [NM_020190]	2.22222	1.63248	1.63492	1.51515	no	no
SH3GL3	Homo sapiens SH3-domain GRB2-like 3 (SH3GL3), transcript variant 1, mRNA [NM_003027]	2.22222	1.89691	1.57627	2.02963	no	no
TGFBI	Homo sapiens transforming growth factor, beta-induced, 68kDa (TGFBI), mRNA [NM_000358]	2.17391	2.09333	1.9	4.01724	no	no
SPOCK1	Homo sapiens sparc/osteonectin, cwcv and kazal-like domains proteoglycan (testican) 1 (SPOCK1), mRNA [NM_004598]	2.08333	2.07143	1.72152	1.89855	no	no
PPP2R2C	Homo sapiens protein phosphatase 2, regulatory subunit B, gamma (PPP2R2C), transcript variant 2, mRNA [NM_181876]	2.04082	1.7549	1.56522	ns	no	yes
LOC100216001	Homo sapiens uncharacterized LOC100216001 (LOC100216001), non-coding RNA [NR_024475]	2	2.95181	1.72527	3.51163	no	no
COL5A1	Homo sapiens collagen, type V, alpha 1 (COL5A1), mRNA [NM_000093]	1.96078	2.07463	1.91398	2.55556	no	no
FN1	Homo sapiens fibronectin 1 (FN1), transcript variant 7, mRNA [NM_054034]	1.81818	2.06977	1.53571	ns	no	yes
ZNF474	Homo sapiens zinc finger protein 474 (ZNF474), mRNA [NM_207317]	1.69492	2.55814	1.71667	7.53125	no	no
PLAUR	Homo sapiens plasminogen activator, urokinase receptor (PLAUR), transcript variant 3, mRNA [NM_001005377]	1.63934	1.50476	1.625	1.76923	no	no
PLIN4	Homo sapiens perilipin 4 (PLIN4), mRNA [NM_001080400]	0.657895	0.648276	0.62585	0.609756	no	no
APOB	Homo sapiens apolipoprotein B (including Ag(x) antigen), mRNA (cDNA clone IMAGE:6270815), complete cds. [BC051278]	0.649351	0.596154	0.581818	0.337349	no	no
KRT4	Homo sapiens keratin 4 (KRT4), mRNA [NM_002272]	0.617284	0.348259	0.527638	0.0674603	no	no
GCH1	Homo sapiens GTP cyclohydrolase 1 (GCH1), transcript variant 4, mRNA [NM_001024071]	0.581395	0.622807	0.583333	ns	no	yes
FGD3	Homo sapiens FYVE, RhoGEF and PH domain containing 3 (FGD3), transcript variant 2, mRNA [NM_033086]	0.578035	0.545977	0.43609	ns	no	yes
KIAA1456	Homo sapiens KIAA1456 (KIAA1456), transcript variant 1, mRNA [NM_020844]	0.561798	0.554545	0.631944	ns	no	yes
XLOC_l2_003133	BROAD Institute lincRNA (XLOC_l2_003133), lincRNA [TCONS_l2_00005873]	0.549451	0.489796	0.643312	0.492754	no	no
LOC100653103	PREDICTED: Homo sapiens putative uncharacterized protein C14orf25-like (LOC100653103), mRNA [XM_003403665]	0.510204	0.522727	0.527607	ns	no	yes
DOK7	Homo sapiens docking protein 7 (DOK7), transcript variant 1, mRNA [NM_173660]	0.5	0.5	0.466165	0.12931	no	no
HCG9	Homo sapiens HLA complex group 9 (non-protein coding) (HCG9), non-coding RNA [NR_028032]	0.49505	0.560606	0.527778	ns	no	yes
S100P	Homo sapiens S100 calcium binding protein P (S100P), mRNA [NM_005980]	0.436681	0.310714	0.383085	0.228	no	no
ABCD2	Homo sapiens ATP-binding cassette, sub-family D (ALD), member 2 (ABCD2), mRNA [NM_005164]	0.414938	0.327434	0.508982	ns	no	yes
FA2H	Homo sapiens fatty acid 2-hydroxylase (FA2H), mRNA [NM_024306]	0.406504	0.365385	0.461538	0.305389	no	no
LY6D	Homo sapiens lymphocyte antigen 6 complex, locus D (LY6D), mRNA [NM_003695]	0.395257	0.43617	0.431193	0.384615	no	no
GSTA7P	Homo sapiens glutathione S-transferase alpha 7, pseudogene (GSTA7P), non-coding RNA [NR_033760]	0.361011	0.318841	0.361702	ns	no	yes
ITGA8	Homo sapiens integrin, alpha 8 (ITGA8), mRNA [NM_003638]	0.344828	0.201149	0.374101	ns	no	yes
PRKAR2B	Homo sapiens protein kinase, cAMP-dependent, regulatory, type II, beta (PRKAR2B), mRNA [NM_002736]	0.330033	0.507353	0.56213	0.520325	no	no
PSCA	Homo sapiens prostate stem cell antigen (PSCA), transcript variant 1, mRNA [NM_005672]	0.294118	0.28655	0.448276	0.257143	no	no
PNLIPRP3	Homo sapiens pancreatic lipase-related protein 3 (PNLIPRP3), mRNA [NM_001011709]	0.243902	0.09375	0.119658	0.101031	no	no
CYP4B1	Homo sapiens cytochrome P450, family 4, subfamily B, polypeptide 1 (CYP4B1), transcript variant 2, mRNA [NM_000779]	0.242718	0.553719	0.347305	0.310811	no	no

## Sheet: Supp Table 3E
Supplementary Table 3E, FZD8_CRD-sensitive signature (233-gene set)
Gene Symbol	Description	FOLD CHANGE, P<0.01				β-catenin dependent	FZ8_CRD sensitive
		Wnt3a	Wnt3a + scr-siRNA	Wnt3a + β-catenin siRNA	Wnt3a + FZ8_CRD
PI15	Homo sapiens peptidase inhibitor 15 (PI15), mRNA [NM_015886]	8.33333	3.68584	ns	ns	yes	yes
HAPLN1	Homo sapiens hyaluronan and proteoglycan link protein 1 (HAPLN1), mRNA [NM_001884]	5.26316	1.90498	ns	ns	yes	yes
EPYC	Homo sapiens epiphycan (EPYC), mRNA [NM_004950]	4.16667	3.14943	ns	ns	yes	yes
XLOC_001903	601817555F1 NIH_MGC_57 Homo sapiens cDNA clone IMAGE:4041036 5', mRNA sequence [BF185848]	4	2.55046	ns	ns	yes	yes
KIAA1751	Homo sapiens KIAA1751 (KIAA1751), mRNA [NM_001080484]	3.57143	ns	ns	ns	nd	yes
ST6GAL2	Homo sapiens ST6 beta-galactosamide alpha-2,6-sialyltranferase 2 (ST6GAL2), transcript variant 1, mRNA [NM_032528]	3.57143	1.66667	ns	ns	yes	yes
PAMR1	Homo sapiens peptidase domain containing associated with muscle regeneration 1 (PAMR1), transcript variant 1, mRNA [NM_015430]	3.22581	1.82857	ns	ns	yes	yes
EVI2A	Homo sapiens ecotropic viral integration site 2A (EVI2A), transcript variant 1, mRNA [NM_001003927]	3.0303	ns	ns	ns	nd	yes
LFNG	Homo sapiens LFNG O-fucosylpeptide 3-beta-N-acetylglucosaminyltransferase (LFNG), transcript variant 1, mRNA [NM_001040167]	2.85714	1.83654	ns	ns	yes	yes
SLC26A2	Homo sapiens solute carrier family 26 (sulfate transporter), member 2 (SLC26A2), mRNA [NM_000112]	2.77778	1.65094	ns	ns	yes	yes
MDFI	Homo sapiens MyoD family inhibitor (MDFI), mRNA [NM_005586]	2.77778	1.99038	1.65574	ns	no	yes
SPOCD1	Homo sapiens SPOC domain containing 1 (SPOCD1), mRNA [NM_144569]	2.77778	2.30392	1.53488	ns	no	yes
VCAN	Homo sapiens versican (VCAN), transcript variant 1, mRNA [NM_004385]	2.7027	1.66667	1.57692	ns	no	yes
XLOC_004598	BROAD Institute lincRNA (XLOC_004598), lincRNA [TCONS_00009262]	2.7027	ns	ns	ns	nd	yes
CLIC3	Homo sapiens chloride intracellular channel 3 (CLIC3), mRNA [NM_004669]	2.63158	2.04673	ns	ns	yes	yes
GNG4	Homo sapiens guanine nucleotide binding protein (G protein), gamma 4 (GNG4), transcript variant 1, mRNA [NM_001098722]	2.5641	ns	ns	ns	nd	yes
IHH	Homo sapiens Indian hedgehog (IHH), mRNA [NM_002181]	2.43902	2.34483	ns	ns	yes	yes
NAV1	Homo sapiens neuron navigator 1 (NAV1), transcript variant 1, mRNA [NM_020443]	2.43902	ns	ns	ns	nd	yes
PITX2	Homo sapiens paired-like homeodomain 2 (PITX2), transcript variant 2, mRNA [NM_153426]	2.38095	2.21505	ns	ns	yes	yes
IGFBP5	Homo sapiens insulin-like growth factor binding protein 5 (IGFBP5), mRNA [NM_000599]	2.32558	1.91964	ns	ns	yes	yes
LAYN	Homo sapiens layilin (LAYN), mRNA [NM_178834]	2.32558	ns	ns	ns	nd	yes
LOC100130938	PREDICTED: Homo sapiens hypothetical LOC100130938 (LOC100130938), miscRNA [XR_110148]	2.32558	1.7619	ns	ns	yes	yes
XLOC_l2_009510	BROAD Institute lincRNA (XLOC_l2_009510), lincRNA [TCONS_l2_00018380]	2.32558	1.86735	ns	ns	yes	yes
C13orf15	Homo sapiens chromosome 13 open reading frame 15 (C13orf15), mRNA [NM_014059]	2.27273	1.83784	ns	ns	yes	yes
FBN1	Homo sapiens fibrillin 1 (FBN1), mRNA [NM_000138]	2.27273	1.63736	1.62712	ns	no	yes
SGK223	Homo sapiens homolog of rat pragma of Rnd2 (SGK223), mRNA [NM_001080826]	2.27273	1.70652	ns	ns	yes	yes
KIF26B	Homo sapiens kinesin family member 26B (KIF26B), mRNA [NM_018012]	2.27273	ns	ns	ns	nd	yes
XLOC_001215	601566084F1 NIH_MGC_21 Homo sapiens cDNA clone IMAGE:3840837 5', mRNA sequence [BE735115]	2.27273	1.9898	ns	ns	yes	yes
LZTS1	Homo sapiens leucine zipper, putative tumor suppressor 1 (LZTS1), mRNA [NM_021020]	2.27273	ns	ns	ns	nd	yes
XLOC_004772	Q3I4X4_DROSI (Q3I4X4) Kl-2 (Fragment), partial (10%) [THC2700403]	2.22222	2.31579	ns	ns	yes	yes
F3	Homo sapiens coagulation factor III (thromboplastin, tissue factor) (F3), transcript variant 1, mRNA [NM_001993]	2.17391	1.96078	ns	ns	yes	yes
LEF1	Homo sapiens lymphoid enhancer-binding factor 1 (LEF1), transcript variant 1, mRNA [NM_016269]	2.17391	1.51	ns	ns	yes	yes
RSPO3	Homo sapiens R-spondin 3 (RSPO3), mRNA [NM_032784]	2.08333	ns	ns	ns	nd	yes
LOC100505905	PREDICTED: Homo sapiens hypothetical LOC100505905, transcript variant 1 (LOC100505905), miscRNA [XR_108921]	2.08333	1.69091	ns	ns	yes	yes
LUM	Homo sapiens lumican (LUM), mRNA [NM_002345]	2.08333	1.60577	ns	ns	yes	yes
CRISPLD2	Homo sapiens cysteine-rich secretory protein LCCL domain containing 2 (CRISPLD2), mRNA [NM_031476]	2.08333	1.69048	ns	ns	yes	yes
FRMD5	FERM domain containing 5 [Source:HGNC Symbol;Acc:28214] [ENST00000417257]	2.08333	ns	ns	ns	nd	yes
ADRBK2	Homo sapiens adrenergic, beta, receptor kinase 2 (ADRBK2), mRNA [NM_005160]	2.08333	ns	ns	ns	nd	yes
NOG	Homo sapiens noggin (NOG), mRNA [NM_005450]	2.04082	1.86316	ns	ns	yes	yes
FLNA	Homo sapiens filamin A, alpha (FLNA), transcript variant 2, mRNA [NM_001110556]	2.04082	ns	ns	ns	nd	yes
PPP2R2C	Homo sapiens protein phosphatase 2, regulatory subunit B, gamma (PPP2R2C), transcript variant 2, mRNA [NM_181876]	2.04082	1.7549	1.56522	ns	no	yes
ARID3A	Homo sapiens AT rich interactive domain 3A (BRIGHT-like) (ARID3A), mRNA [NM_005224]	2.04082	1.8172	ns	ns	yes	yes
NDRG4	Homo sapiens NDRG family member 4 (NDRG4), transcript variant 3, mRNA [NM_022910]	2	ns	ns	ns	nd	yes
TPM4	Homo sapiens tropomyosin 4 (TPM4), transcript variant 2, mRNA [NM_003290]	2	1.53922	ns	ns	yes	yes
LYPD1	Homo sapiens LY6/PLAUR domain containing 1 (LYPD1), transcript variant 1, mRNA [NM_144586]	2	1.64516	ns	ns	yes	yes
SLC7A5	Homo sapiens solute carrier family 7 (amino acid transporter light chain, L system), member 5 (SLC7A5), mRNA [NM_003486]	1.96078	ns	ns	ns	nd	yes
C2orf55	Homo sapiens chromosome 2 open reading frame 55 (C2orf55), mRNA [NM_207362]	1.96078	ns	ns	ns	nd	yes
COL3A1	Homo sapiens collagen, type III, alpha 1 (COL3A1), mRNA [NM_000090]	1.92308	2	ns	ns	yes	yes
TGFB2	Homo sapiens transforming growth factor, beta 2 (TGFB2), transcript variant 2, mRNA [NM_003238]	1.92308	ns	ns	ns	nd	yes
CYP1B1	Homo sapiens cytochrome P450, family 1, subfamily B, polypeptide 1 (CYP1B1), mRNA [NM_000104]	1.92308	ns	ns	ns	nd	yes
ALPK2	Homo sapiens alpha-kinase 2 (ALPK2), mRNA [NM_052947]	1.92308	1.75532	ns	ns	yes	yes
SLC1A3	Homo sapiens solute carrier family 1 (glial high affinity glutamate transporter), member 3 (SLC1A3), transcript variant 1, mRNA [NM_004172]	1.88679	1.57025	ns	ns	yes	yes
STK32B	Homo sapiens serine/threonine kinase 32B (STK32B), mRNA [NM_018401]	1.88679	ns	ns	ns	nd	yes
MMD	Homo sapiens monocyte to macrophage differentiation-associated (MMD), mRNA [NM_012329]	1.88679	ns	ns	ns	nd	yes
ZNF827	Homo sapiens zinc finger protein 827 (ZNF827), mRNA [NM_178835]	1.88679	ns	ns	ns	nd	yes
ZNF503	Homo sapiens zinc finger protein 503 (ZNF503), mRNA [NM_032772]	1.88679	1.65957	ns	ns	yes	yes
MOXD1	Homo sapiens monooxygenase, DBH-like 1 (MOXD1), transcript variant 2, mRNA [NM_015529]	1.85185	ns	ns	ns	nd	yes
PRSS23	Homo sapiens protease, serine, 23 (PRSS23), mRNA [NM_007173]	1.85185	ns	ns	ns	nd	yes
TRIM55	Homo sapiens tripartite motif containing 55 (TRIM55), transcript variant 2, mRNA [NM_033058]	1.85185	ns	ns	ns	nd	yes
DNM3	Homo sapiens dynamin 3 (DNM3), transcript variant 2, mRNA [NM_001136127]	1.81818	ns	ns	ns	nd	yes
XLOC_006234	HESC2_7_F07.g1_A035 NIH_MGC_258 Homo sapiens cDNA clone IMAGE:7467039 5', mRNA sequence [CX163669]	1.81818	ns	ns	ns	nd	yes
FN1	Homo sapiens fibronectin 1 (FN1), transcript variant 7, mRNA [NM_054034]	1.81818	2.06977	1.53571	ns	no	yes
PDLIM7	Homo sapiens PDZ and LIM domain 7 (enigma) (PDLIM7), transcript variant 4, mRNA [NM_213636]	1.81818	1.5566	ns	ns	yes	yes
NXN	Homo sapiens nucleoredoxin (NXN), transcript variant 1, mRNA [NM_022463]	1.78571	ns	ns	ns	nd	yes
PHLDB1	Homo sapiens pleckstrin homology-like domain, family B, member 1 (PHLDB1), transcript variant 1, mRNA [NM_015157]	1.78571	1.63095	ns	ns	yes	yes
DPT	Homo sapiens dermatopontin (DPT), mRNA [NM_001937]	1.78571	1.87879	ns	ns	yes	yes
GRAMD1A	Homo sapiens GRAM domain containing 1A (GRAMD1A), transcript variant 1, mRNA [NM_020895]	1.75439	ns	ns	ns	nd	yes
PRICKLE2	Homo sapiens prickle homolog 2 (Drosophila) (PRICKLE2), mRNA [NM_198859]	1.75439	1.76712	ns	ns	yes	yes
LOC100507503	PREDICTED: Homo sapiens hypothetical LOC100507503 (LOC100507503), miscRNA [XR_109575]	1.75439	ns	ns	ns	nd	yes
C10orf108	Homo sapiens chromosome 10 open reading frame 108 (C10orf108), transcript variant 1, non-coding RNA [NR_027152]	1.75439	ns	ns	ns	nd	yes
EPHB2	Homo sapiens EPH receptor B2 (EPHB2), transcript variant 2, mRNA [NM_004442]	1.75439	1.80263	ns	ns	yes	yes
XLOC_l2_010139	BROAD Institute lincRNA (XLOC_l2_010139), lincRNA [TCONS_l2_00019209]	1.75439	ns	ns	ns	nd	yes
ACTN1	Homo sapiens actinin, alpha 1 (ACTN1), transcript variant 2, mRNA [NM_001102]	1.75439	ns	ns	ns	nd	yes
CCDC3	Homo sapiens coiled-coil domain containing 3 (CCDC3), mRNA [NM_031455]	1.75439	ns	ns	ns	nd	yes
DCN	Homo sapiens decorin (DCN), transcript variant A1, mRNA [NM_001920]	1.72414	ns	ns	ns	nd	yes
FLJ42709	Homo sapiens uncharacterized LOC441094 (FLJ42709), non-coding RNA [NR_021491]	1.72414	1.6988	ns	ns	yes	yes
LCE1A	Homo sapiens late cornified envelope 1A (LCE1A), mRNA [NM_178348]	1.72414	ns	ns	ns	nd	yes
ARHGDIB	Homo sapiens Rho GDP dissociation inhibitor (GDI) beta (ARHGDIB), mRNA [NM_001175]	1.72414	ns	ns	ns	nd	yes
XLOC_001826	BROAD Institute lincRNA (XLOC_001826), lincRNA [TCONS_00003087]	1.72414	ns	ns	ns	nd	yes
SERPINE1	Homo sapiens serpin peptidase inhibitor, clade E (nexin, plasminogen activator inhibitor type 1), member 1 (SERPINE1), transcript variant 1, mRNA [NM_000602]	1.72414	1.83784	ns	ns	yes	yes
SRPX2	Homo sapiens sushi-repeat containing protein, X-linked 2 (SRPX2), mRNA [NM_014467]	1.69492	1.54651	ns	ns	yes	yes
TNRC18	Homo sapiens trinucleotide repeat containing 18 (TNRC18), mRNA [NM_001080495]	1.69492	ns	ns	ns	nd	yes
LCP1	Homo sapiens lymphocyte cytosolic protein 1 (L-plastin) (LCP1), mRNA [NM_002298]	1.69492	1.74257	ns	ns	yes	yes
IL1R1	Homo sapiens interleukin 1 receptor, type I (IL1R1), mRNA [NM_000877]	1.66667	1.52336	ns	ns	yes	yes
KLHL4	Homo sapiens kelch-like 4 (Drosophila) (KLHL4), transcript variant 2, mRNA [NM_057162]	1.66667	1.58163	ns	ns	yes	yes
IGF2BP3	Homo sapiens insulin-like growth factor 2 mRNA binding protein 3 (IGF2BP3), mRNA [NM_006547]	1.66667	1.62319	ns	ns	yes	yes
GOLGA8F	Homo sapiens golgin A8 family, member F (GOLGA8F), non-coding RNA [NR_033351]	1.66667	1.60317	ns	ns	yes	yes
MYH9	Homo sapiens myosin, heavy chain 9, non-muscle (MYH9), mRNA [NM_002473]	1.66667	ns	ns	ns	nd	yes
MILR1	Homo sapiens mast cell immunoglobulin-like receptor 1 (MILR1), mRNA [NM_001085423]	1.66667	ns	ns	ns	nd	yes
EXT1	Homo sapiens exostosin 1 (EXT1), mRNA [NM_000127]	1.66667	ns	ns	ns	nd	yes
MAGED4B	Homo sapiens melanoma antigen family D, 4B (MAGED4B), transcript variant 1, mRNA [NM_030801]	1.63934	1.5814	ns	ns	yes	yes
CSPG5	Homo sapiens chondroitin sulfate proteoglycan 5 (neuroglycan C) (CSPG5), transcript variant 5, mRNA [NM_001206945]	1.63934	ns	ns	ns	nd	yes
ALDH7A1	Homo sapiens aldehyde dehydrogenase 7 family, member A1 (ALDH7A1), nuclear gene encoding mitochondrial protein, transcript variant 1, mRNA [NM_001182]	1.63934	1.6	ns	ns	yes	yes
XLOC_014300	BROAD Institute lincRNA (XLOC_014300), lincRNA [TCONS_00029446]	1.63934	ns	ns	ns	nd	yes
FAM176A	Homo sapiens family with sequence similarity 176, member A (FAM176A), transcript variant 2, mRNA [NM_032181]	1.63934	2	ns	ns	yes	yes
XLOC_l2_008221	PREDICTED: Homo sapiens hypothetical LOC100506762 (LOC100506762), miscRNA [XR_109879]	1.63934	ns	ns	ns	nd	yes
THBS2	Homo sapiens thrombospondin 2 (THBS2), mRNA [NM_003247]	1.63934	ns	ns	ns	nd	yes
XLOC_000160	BROAD Institute lincRNA (XLOC_000160), lincRNA [TCONS_00000918]	1.63934	ns	ns	ns	nd	yes
ARHGEF3	Homo sapiens Rho guanine nucleotide exchange factor (GEF) 3 (ARHGEF3), transcript variant 3, mRNA [NM_019555]	1.6129	ns	ns	ns	nd	yes
POTEKP	Homo sapiens POTE ankyrin domain family, member K, pseudogene (POTEKP), non-coding RNA [NR_033885]	1.6129	ns	ns	ns	nd	yes
NINJ2	Homo sapiens ninjurin 2 (NINJ2), mRNA [NM_016533]	1.6129	ns	ns	ns	nd	yes
PSTPIP2	Homo sapiens proline-serine-threonine phosphatase interacting protein 2 (PSTPIP2), mRNA [NM_024430]	1.6129	ns	ns	ns	nd	yes
LOC441495	Homo sapiens centromere protein V pseudogene (LOC441495), non-coding RNA [NR_033773]	1.6129	ns	ns	ns	nd	yes
LOC254128	Homo sapiens uncharacterized LOC254128 (LOC254128), transcript variant 3, non-coding RNA [NR_037857]	1.6129	ns	ns	ns	nd	yes
POTEM	Homo sapiens POTE ankyrin domain family, member M (POTEM), mRNA [NM_001145442]	1.6129	ns	ns	ns	nd	yes
MKL1	Homo sapiens megakaryoblastic leukemia (translocation) 1 (MKL1), mRNA [NM_020831]	1.6129	ns	ns	ns	nd	yes
ROS1	Homo sapiens c-ros oncogene 1 , receptor tyrosine kinase (ROS1), mRNA [NM_002944]	1.6129	ns	ns	ns	nd	yes
SEPT11	Homo sapiens septin 11 (SEPT11), mRNA [NM_018243]	1.6129	ns	ns	ns	nd	yes
KLF7	Homo sapiens Kruppel-like factor 7 (ubiquitous) (KLF7), mRNA [NM_003709]	1.6129	ns	ns	ns	nd	yes
BMF	Homo sapiens Bcl2 modifying factor (BMF), transcript variant 1, mRNA [NM_001003940]	1.6129	ns	ns	ns	nd	yes
CDCP1	Homo sapiens CUB domain containing protein 1 (CDCP1), transcript variant 2, mRNA [NM_178181]	1.6129	ns	ns	ns	nd	yes
DPYSL3	Homo sapiens dihydropyrimidinase-like 3 (DPYSL3), transcript variant 2, mRNA [NM_001387]	1.5873	ns	ns	ns	nd	yes
POTEE	Homo sapiens POTE ankyrin domain family, member E (POTEE), mRNA [NM_001083538]	1.5873	ns	ns	ns	nd	yes
RDH10	Homo sapiens retinol dehydrogenase 10 (all-trans) (RDH10), mRNA [NM_172037]	1.5873	1.56	ns	ns	yes	yes
CCNG2	Homo sapiens cyclin G2 (CCNG2), mRNA [NM_004354]	1.5873	ns	ns	ns	nd	yes
SEMA3C	Homo sapiens sema domain, immunoglobulin domain (Ig), short basic domain, secreted, (semaphorin) 3C (SEMA3C), mRNA [NM_006379]	1.5873	1.52381	ns	ns	yes	yes
SDC3	Homo sapiens syndecan 3 (SDC3), mRNA [NM_014654]	1.5873	ns	ns	ns	nd	yes
RBM24	Homo sapiens RNA binding motif protein 24 (RBM24), transcript variant 2, mRNA [NM_153020]	1.5873	1.54878	ns	ns	yes	yes
STXBP6	Homo sapiens syntaxin binding protein 6 (amisyn) (STXBP6), mRNA [NM_014178]	1.5873	ns	ns	ns	nd	yes
DISC1	Homo sapiens disrupted in schizophrenia 1 (DISC1), transcript variant L, mRNA [NM_018662]	1.5873	ns	ns	ns	nd	yes
WFDC3	Homo sapiens WAP four-disulfide core domain 3 (WFDC3), mRNA [NM_080614]	1.5625	ns	ns	ns	nd	yes
CHPF2	Homo sapiens chondroitin polymerizing factor 2 (CHPF2), mRNA [NM_019015]	1.5625	ns	ns	ns	nd	yes
FIBCD1	Homo sapiens fibrinogen C domain containing 1 (FIBCD1), transcript variant 1, mRNA [NM_032843]	1.5625	ns	1.56944	ns	nd	yes
USF1	Homo sapiens upstream transcription factor 1 (USF1), transcript variant 1, mRNA [NM_007122]	1.5625	ns	ns	ns	nd	yes
MYL2	Homo sapiens myosin, light chain 2, regulatory, cardiac, slow (MYL2), mRNA [NM_000432]	1.5625	ns	ns	ns	nd	yes
DCAF15	Homo sapiens DDB1 and CUL4 associated factor 15 (DCAF15), mRNA [NM_138353]	1.5625	ns	ns	ns	nd	yes
NKD2	Homo sapiens naked cuticle homolog 2 (Drosophila) (NKD2), mRNA [NM_033120]	1.5625	1.63063	ns	ns	yes	yes
TYRP1	Homo sapiens tyrosinase-related protein 1 (TYRP1), mRNA [NM_000550]	1.5625	1.68235	ns	ns	yes	yes
FHL2	Homo sapiens four and a half LIM domains 2 (FHL2), transcript variant 5, mRNA [NM_001039492]	1.5625	ns	ns	ns	nd	yes
TCOF1	Homo sapiens Treacher Collins-Franceschetti syndrome 1 (TCOF1), transcript variant 3, mRNA [NM_001008657]	1.5625	ns	ns	ns	nd	yes
XLOC_003281	BROAD Institute lincRNA (XLOC_003281), lincRNA [TCONS_00006680]	1.5625	ns	ns	ns	nd	yes
SH3BP4	Homo sapiens SH3-domain binding protein 4 (SH3BP4), mRNA [NM_014521]	1.5625	ns	ns	ns	nd	yes
TMEM158	Homo sapiens transmembrane protein 158 (gene/pseudogene) (TMEM158), mRNA [NM_015444]	1.53846	ns	ns	ns	nd	yes
POTEF	Homo sapiens POTE ankyrin domain family, member F (POTEF), mRNA [NM_001099771]	1.53846	ns	ns	ns	nd	yes
ALDH3A1	Homo sapiens aldehyde dehydrogenase 3 family, member A1 (ALDH3A1), transcript variant 2, mRNA [NM_000691]	1.53846	ns	ns	ns	nd	yes
COL5A2	Homo sapiens collagen, type V, alpha 2 (COL5A2), mRNA [NM_000393]	1.53846	1.54118	ns	ns	yes	yes
MDM1	Homo sapiens Mdm1 nuclear protein homolog (mouse) (MDM1), transcript variant 1, mRNA [NM_017440]	1.51515	ns	ns	ns	nd	yes
JAG2	Homo sapiens jagged 2 (JAG2), transcript variant 1, mRNA [NM_002226]	1.51515	ns	ns	ns	nd	yes
ZNF608	Homo sapiens zinc finger protein 608 (ZNF608), mRNA [NM_020747]	1.51515	ns	ns	ns	nd	yes
PCDHB15	Homo sapiens protocadherin beta 15 (PCDHB15), mRNA [NM_018935]	1.51515	ns	ns	ns	nd	yes
RARG	Homo sapiens retinoic acid receptor, gamma (RARG), transcript variant 1, mRNA [NM_000966]	1.51515	ns	ns	ns	nd	yes
MYADM	Homo sapiens myeloid-associated differentiation marker (MYADM), transcript variant 1, mRNA [NM_001020818]	1.51515	ns	ns	ns	nd	yes
CCR1	Homo sapiens chemokine (C-C motif) receptor 1 (CCR1), mRNA [NM_001295]	1.51515	ns	ns	ns	nd	yes
CORO1C	Homo sapiens coronin, actin binding protein, 1C (CORO1C), transcript variant 1, mRNA [NM_014325]	1.49254	ns	ns	ns	nd	yes
MEX3B	Homo sapiens mex-3 homolog B (C. elegans) (MEX3B), mRNA [NM_032246]	1.49254	ns	ns	ns	nd	yes
XLOC_005748	DA624747 KIDNE2 Homo sapiens cDNA clone KIDNE2004612 5', mRNA sequence [DA624747]	0.666667	ns	ns	ns	nd	yes
ZFP2	Homo sapiens zinc finger protein 2 homolog (mouse) (ZFP2), mRNA [NM_030613]	0.666667	ns	ns	ns	nd	yes
RNF148	Homo sapiens ring finger protein 148 (RNF148), mRNA [NM_198085]	0.662252	ns	ns	ns	nd	yes
DENND3	DENN/MADD domain containing 3 [Source:HGNC Symbol;Acc:29134] [ENST00000520482]	0.657895	ns	ns	ns	nd	yes
XLOC_000743	BROAD Institute lincRNA (XLOC_000743), lincRNA [TCONS_00001427]	0.653595	ns	ns	ns	nd	yes
GRK4	Homo sapiens G protein-coupled receptor kinase 4 (GRK4), transcript variant 3, mRNA [NM_001004057]	0.649351	0.666667	ns	ns	yes	yes
PDHA1	pyruvate dehydrogenase (lipoamide) alpha 1 [Source:HGNC Symbol;Acc:8806] [ENST00000379805]	0.649351	ns	ns	ns	nd	yes
PTPRQ	Homo sapiens protein tyrosine phosphatase, receptor type, Q (PTPRQ), mRNA [NM_001145026]	0.649351	ns	0.579365	ns	nd	yes
XLOC_004678	BROAD Institute lincRNA (XLOC_004678), lincRNA [TCONS_00009562]	0.645161	ns	ns	ns	nd	yes
LINC00482	Homo sapiens long intergenic non-protein coding RNA 482 (LINC00482), non-coding RNA [NR_038080]	0.645161	0.626866	ns	ns	yes	yes
NUDT16	Homo sapiens nudix (nucleoside diphosphate linked moiety X)-type motif 16 (NUDT16), transcript variant 2, mRNA [NM_152395]	0.645161	ns	ns	ns	nd	yes
RASSF4	Ras association (RalGDS/AF-6) domain family member 4 [Source:HGNC Symbol;Acc:20793] [ENST00000374414]	0.641026	ns	ns	ns	nd	yes
SLC6A16	Homo sapiens solute carrier family 6, member 16 (SLC6A16), mRNA [NM_014037]	0.641026	ns	ns	ns	nd	yes
STOX1	Homo sapiens storkhead box 1 (STOX1), transcript variant 1, mRNA [NM_152709]	0.641026	ns	ns	ns	nd	yes
DHDH	Homo sapiens dihydrodiol dehydrogenase (dimeric) (DHDH), mRNA [NM_014475]	0.636943	0.664557	ns	ns	yes	yes
LOC100129518	Homo sapiens uncharacterized LOC100129518 (LOC100129518), non-coding RNA [NR_037166]	0.636943	0.663551	ns	ns	yes	yes
XLOC_007348	BROAD Institute lincRNA (XLOC_007348), lincRNA [TCONS_00016575]	0.636943	ns	0.66055	ns	nd	yes
TDRD6	Homo sapiens tudor domain containing 6 (TDRD6), transcript variant 1, mRNA [NM_001010870]	0.636943	ns	ns	ns	nd	yes
NUDT8	Homo sapiens nudix (nucleoside diphosphate linked moiety X)-type motif 8 (NUDT8), transcript variant 1, mRNA [NM_001243750]	0.636943	ns	ns	ns	nd	yes
TACC2	Homo sapiens transforming, acidic coiled-coil containing protein 2 (TACC2), transcript variant 1, mRNA [NM_206862]	0.628931	ns	ns	ns	nd	yes
FAM183B	Homo sapiens family with sequence similarity 183, member B (FAM183B), non-coding RNA [NR_028347]	0.625	ns	ns	ns	nd	yes
GHR	Homo sapiens growth hormone receptor (GHR), transcript variant 1, mRNA [NM_000163]	0.625	ns	ns	ns	nd	yes
XLOC_001341	BROAD Institute lincRNA (XLOC_001341), lincRNA [TCONS_00003566]	0.621118	ns	ns	ns	nd	yes
GPR98	Homo sapiens G protein-coupled receptor 98 (GPR98), transcript variant 1, mRNA [NM_032119]	0.621118	ns	ns	ns	nd	yes
LAIR1	Homo sapiens leukocyte-associated immunoglobulin-like receptor 1 (LAIR1), transcript variant a, mRNA [NM_002287]	0.617284	0.578035	ns	ns	yes	yes
FBXO27	Homo sapiens F-box protein 27 (FBXO27), mRNA [NM_178820]	0.617284	ns	ns	ns	nd	yes
RALGPS1	Homo sapiens Ral GEF with PH domain and SH3 binding motif 1 (RALGPS1), transcript variant 1, mRNA [NM_014636]	0.613497	0.536232	ns	ns	yes	yes
RPGRIP1	Homo sapiens retinitis pigmentosa GTPase regulator interacting protein 1 (RPGRIP1), mRNA [NM_020366]	0.613497	0.634483	ns	ns	yes	yes
LOC100506295	PREDICTED: Homo sapiens hypothetical LOC100506295, transcript variant 1 (LOC100506295), miscRNA [XR_109394]	0.613497	ns	ns	ns	nd	yes
FLJ31104	PREDICTED: Homo sapiens hypothetical LOC441072 (FLJ31104), miscRNA [XR_108600]	0.613497	ns	ns	ns	nd	yes
XLOC_l2_009140	BROAD Institute lincRNA (XLOC_l2_009140), lincRNA [TCONS_l2_00017153]	0.609756	ns	0.615385	ns	nd	yes
FP588	Homo sapiens uncharacterized LOC92973 (FP588), non-coding RNA [NR_024006]	0.609756	ns	ns	ns	nd	yes
PAIP2B	Homo sapiens poly(A) binding protein interacting protein 2B (PAIP2B), mRNA [NM_020459]	0.606061	ns	ns	ns	nd	yes
XLOC_010247	Q3IK43_PSEHT (Q3IK43) Membrane-bound ATP synthase subunit, F1-F0-type proton-ATPase, partial (10%) [THC2610025]	0.606061	ns	ns	ns	nd	yes
A1BG	Homo sapiens alpha-1-B glycoprotein (A1BG), mRNA [NM_130786]	0.60241	0.610063	ns	ns	yes	yes
DHRS9	Homo sapiens dehydrogenase/reductase (SDR family) member 9 (DHRS9), transcript variant 1, mRNA [NM_005771]	0.595238	0.609756	ns	ns	yes	yes
FRAT1	Homo sapiens frequently rearranged in advanced T-cell lymphomas (FRAT1), mRNA [NM_005479]	0.595238	ns	ns	ns	nd	yes
MB	Homo sapiens myoglobin (MB), transcript variant 2, mRNA [NM_203377]	0.595238	ns	0.38806	ns	nd	yes
GPR116	Homo sapiens G protein-coupled receptor 116 (GPR116), transcript variant 2, mRNA [NM_001098518]	0.588235	0.63253	ns	ns	yes	yes
MBP	Homo sapiens myelin basic protein (MBP), transcript variant 7, mRNA [NM_001025101]	0.588235	ns	ns	ns	nd	yes
RAB26	Homo sapiens RAB26, member RAS oncogene family (RAB26), mRNA [NM_014353]	0.588235	ns	0.604651	ns	nd	yes
TMEM116	Homo sapiens transmembrane protein 116 (TMEM116), transcript variant 3, mRNA [NM_138341]	0.584795	ns	ns	ns	nd	yes
USP43	Homo sapiens ubiquitin specific peptidase 43 (USP43), mRNA [NM_153210]	0.584795	0.623656	ns	ns	yes	yes
GCH1	Homo sapiens GTP cyclohydrolase 1 (GCH1), transcript variant 4, mRNA [NM_001024071]	0.581395	0.622807	0.583333	ns	no	yes
KIAA1683	Homo sapiens KIAA1683 (KIAA1683), transcript variant 2, mRNA [NM_025249]	0.581395	ns	ns	ns	nd	yes
FGD3	Homo sapiens FYVE, RhoGEF and PH domain containing 3 (FGD3), transcript variant 2, mRNA [NM_033086]	0.578035	0.545977	0.43609	ns	no	yes
ZBED3	Homo sapiens zinc finger, BED-type containing 3 (ZBED3), mRNA [NM_032367]	0.578035	ns	ns	ns	nd	yes
FAM198A	Homo sapiens family with sequence similarity 198, member A (FAM198A), mRNA [NM_001129908]	0.578035	ns	ns	ns	nd	yes
FGD4	Homo sapiens FYVE, RhoGEF and PH domain containing 4 (FGD4), mRNA [NM_139241]	0.571429	ns	ns	ns	nd	yes
OCLN	Homo sapiens occludin (OCLN), transcript variant 1, mRNA [NM_002538]	0.568182	ns	ns	ns	nd	yes
LOC100506368	Homo sapiens uncharacterized LOC100506368 (LOC100506368), non-coding RNA [NR_038905]	0.561798	ns	ns	ns	nd	yes
KIAA1456	Homo sapiens KIAA1456 (KIAA1456), transcript variant 1, mRNA [NM_020844]	0.561798	0.554545	0.631944	ns	no	yes
CYP7B1	Homo sapiens cytochrome P450, family 7, subfamily B, polypeptide 1 (CYP7B1), mRNA [NM_004820]	0.555556	ns	ns	ns	nd	yes
FCGBP	Homo sapiens Fc fragment of IgG binding protein (FCGBP), mRNA [NM_003890]	0.555556	ns	ns	ns	nd	yes
NR3C2	Homo sapiens nuclear receptor subfamily 3, group C, member 2 (NR3C2), transcript variant 1, mRNA [NM_000901]	0.549451	0.646465	ns	ns	yes	yes
C5orf27	Homo sapiens chromosome 5 open reading frame 27 (C5orf27), non-coding RNA [NR_026936]	0.546448	0.592	ns	ns	yes	yes
JAKMIP2	Homo sapiens janus kinase and microtubule interacting protein 2 (JAKMIP2), mRNA [NM_014790]	0.543478	0.470588	ns	ns	yes	yes
ACACB	Homo sapiens acetyl-CoA carboxylase beta (ACACB), mRNA [NM_001093]	0.540541	ns	ns	ns	nd	yes
SLIT2	Homo sapiens slit homolog 2 (Drosophila) (SLIT2), mRNA [NM_004787]	0.534759	ns	0.625899	ns	nd	yes
XLOC_l2_011873	BROAD Institute lincRNA (XLOC_l2_011873), lincRNA [TCONS_l2_00022667]	0.534759	ns	ns	ns	nd	yes
PARD6B	Homo sapiens par-6 partitioning defective 6 homolog beta (C. elegans) (PARD6B), mRNA [NM_032521]	0.534759	ns	ns	ns	nd	yes
KCNK5	Homo sapiens potassium channel, subfamily K, member 5 (KCNK5), mRNA [NM_003740]	0.531915	ns	ns	ns	nd	yes
LOC553103	Homo sapiens uncharacterized LOC553103 (LOC553103), non-coding RNA [NR_037898]	0.529101	ns	0.594444	ns	nd	yes
MUCL1	Homo sapiens mucin-like 1 (MUCL1), mRNA [NM_058173]	0.529101	0.657658	ns	ns	yes	yes
SPINK5	Homo sapiens serine peptidase inhibitor, Kazal type 5 (SPINK5), transcript variant 2, mRNA [NM_006846]	0.52356	0.572816	ns	ns	yes	yes
XLOC_012624	BROAD Institute lincRNA (XLOC_012624), lincRNA [TCONS_00026598]	0.52356	0.57265	ns	ns	yes	yes
BTNL9	Homo sapiens butyrophilin-like 9 (BTNL9), mRNA [NM_152547]	0.515464	0.598425	ns	ns	yes	yes
LOC100653103	PREDICTED: Homo sapiens putative uncharacterized protein C14orf25-like (LOC100653103), mRNA [XM_003403665]	0.510204	0.522727	0.527607	ns	no	yes
XLOC_002010	BROAD Institute lincRNA (XLOC_002010), lincRNA [TCONS_00005101]	0.510204	ns	ns	ns	nd	yes
LOC100506299	PREDICTED: Homo sapiens hypothetical LOC100506299 (LOC100506299), miscRNA [XR_108388]	0.510204	ns	ns	ns	nd	yes
TRIM63	Homo sapiens tripartite motif containing 63 (TRIM63), mRNA [NM_032588]	0.505051	ns	0.515464	ns	nd	yes
LOC440792	BROAD Institute lincRNA (XLOC_l2_009301), lincRNA [TCONS_l2_00018152]	0.497512	ns	ns	ns	nd	yes
RASGRP2	Homo sapiens RAS guanyl releasing protein 2 (calcium and DAG-regulated) (RASGRP2), transcript variant 2, mRNA [NM_153819]	0.49505	ns	ns	ns	nd	yes
HCG9	Homo sapiens HLA complex group 9 (non-protein coding) (HCG9), non-coding RNA [NR_028032]	0.49505	0.560606	0.527778	ns	no	yes
XLOC_000695	BROAD Institute lincRNA (XLOC_000695), lincRNA [TCONS_00000467]	0.471698	0.580952	ns	ns	yes	yes
HOGA1	4-hydroxy-2-oxoglutarate aldolase 1 [Source:HGNC Symbol;Acc:25155] [ENST00000370642]	0.469484	ns	0.627451	ns	nd	yes
C5orf46	Homo sapiens chromosome 5 open reading frame 46 (C5orf46), mRNA [NM_206966]	0.469484	ns	ns	2.10811	nd	yes
XLOC_l2_015205	BROAD Institute lincRNA (XLOC_l2_015205), lincRNA [TCONS_l2_00029318]	0.452489	ns	ns	ns	nd	yes
ADARB2	Homo sapiens adenosine deaminase, RNA-specific, B2 (ADARB2), mRNA [NM_018702]	0.44843	0.603774	ns	ns	yes	yes
PDE8B	Homo sapiens phosphodiesterase 8B (PDE8B), transcript variant 1, mRNA [NM_003719]	0.44843	0.522523	ns	ns	yes	yes
EPHA10	Homo sapiens EPH receptor A10 (EPHA10), transcript variant 3, mRNA [NM_001099439]	0.436681	ns	ns	ns	nd	yes
BEST2	Homo sapiens bestrophin 2 (BEST2), mRNA [NM_017682]	0.423729	0.418033	ns	ns	yes	yes
ABCD2	Homo sapiens ATP-binding cassette, sub-family D (ALD), member 2 (ABCD2), mRNA [NM_005164]	0.414938	0.327434	0.508982	ns	no	yes
BCO2	Homo sapiens beta-carotene oxygenase 2 (BCO2), transcript variant 1, mRNA [NM_031938]	0.369004	0.65	ns	ns	yes	yes
GSTA7P	Homo sapiens glutathione S-transferase alpha 7, pseudogene (GSTA7P), non-coding RNA [NR_033760]	0.361011	0.318841	0.361702	ns	no	yes
ITGA8	Homo sapiens integrin, alpha 8 (ITGA8), mRNA [NM_003638]	0.344828	0.201149	0.374101	ns	no	yes
MRC1	Homo sapiens mannose receptor, C type 1 (MRC1), mRNA [NM_002438]	0.284091	0.471154	ns	ns	yes	yes
SLC26A9	Homo sapiens solute carrier family 26, member 9 (SLC26A9), transcript variant 1, mRNA [NM_052934]	0.27027	ns	0.352564	ns	nd	yes

## Sheet: Supp Table 3F
Supplementary Table 3F, FZD8_CRD-refractory signature (125-gene set)
Gene Symbol	Description	FOLD CHANGE, P<0.01				β-catenin dependent	FZ8_CRD sensitive
		Wnt3a	Wnt3a + scr-siRNA	Wnt3a + β-catenin siRNA	Wnt3a + FZ8_CRD
IGFL2	Homo sapiens IGF-like family member 2 (IGFL2), transcript variant 1, mRNA [NM_001002915]	18.5185	11.601	1.66667	22.4722	no	no
LRRC15	Homo sapiens leucine rich repeat containing 15 (LRRC15), transcript variant 2, mRNA [NM_130830]	9.09091	4.72269	2.57895	3.44643	no	no
FLJ22447	Homo sapiens uncharacterized LOC400221 (FLJ22447), non-coding RNA [NR_039985]	7.69231	3.49091	ns	3.80435	yes	no
XLOC_l2_004212	BROAD Institute lincRNA (XLOC_l2_004212), lincRNA [TCONS_l2_00007762]	6.25	3.74561	ns	3.01709	yes	no
IGFL1	Homo sapiens IGF-like family member 1 (IGFL1), mRNA [NM_198541]	5.55556	6.60156	ns	31.9076	yes	no
PCSK5	Homo sapiens proprotein convertase subtilisin/kexin type 5 (PCSK5), transcript variant 2, mRNA [NM_006200]	5.26316	4.54639	ns	3.63793	yes	no
IGFL3	Homo sapiens IGF-like family member 3 (IGFL3), mRNA [NM_207393]	5	4.83544	ns	2.34118	yes	no
XLOC_003146	Q62IN4_BURMA (Q62IN4) Preprotein translocase, SecG subunit, partial (6%) [THC2679748]	4.7619	3.90566	ns	2.71711	yes	no
SCG5	Homo sapiens secretogranin V (7B2 protein) (SCG5), transcript variant 2, mRNA [NM_003020]	4.54545	4.43678	2.17742	2.8	no	no
MMP13	Homo sapiens matrix metallopeptidase 13 (collagenase 3) (MMP13), mRNA [NM_002427]	3.84615	4.57143	ns	2.55556	yes	no
COL1A1	Homo sapiens collagen, type I, alpha 1 (COL1A1), mRNA [NM_000088]	3.7037	4.45763	ns	6.08696	yes	no
C4orf26	Homo sapiens chromosome 4 open reading frame 26 (C4orf26), transcript variant 2, mRNA [NM_178497]	3.7037	3.1	ns	5.30872	yes	no
FAP	Homo sapiens fibroblast activation protein, alpha (FAP), mRNA [NM_004460]	3.57143	3.17143	2.33333	3.74286	no	no
CTHRC1	Homo sapiens collagen triple helix repeat containing 1 (CTHRC1), mRNA [NM_138455]	3.57143	4.07965	ns	4.60784	yes	no
MRC2	Homo sapiens mannose receptor, C type 2 (MRC2), mRNA [NM_006039]	3.44828	2.60204	2.48718	2.65517	no	no
XLOC_013364	BROAD Institute lincRNA (XLOC_013364), lincRNA [TCONS_00027380]	3.44828	2.71963	ns	4.92727	yes	no
CGB	Homo sapiens chorionic gonadotropin, beta polypeptide (CGB), mRNA [NM_000737]	3.44828	2.83908	2.46154	7.55844	no	no
TCF7	Homo sapiens transcription factor 7 (T-cell specific, HMG-box) (TCF7), transcript variant 1, mRNA [NM_003202]	3.33333	1.91589	ns	3.06329	yes	no
ENO2	Homo sapiens enolase 2 (gamma, neuronal) (ENO2), mRNA [NM_001975]	3.22581	1.84615	ns	1.88043	yes	no
CPEB1	Homo sapiens cytoplasmic polyadenylation element binding protein 1 (CPEB1), transcript variant 1, mRNA [NM_030594]	3.0303	2.9604	ns	3.32051	yes	no
LHB	Homo sapiens luteinizing hormone beta polypeptide (LHB), mRNA [NM_000894]	3.0303	2.50549	2.25455	6.67073	no	no
HMCN1	Homo sapiens hemicentin 1 (HMCN1), mRNA [NM_031935]	2.94118	2.0922	ns	1.52381	yes	no
CSF1R	Homo sapiens colony stimulating factor 1 receptor (CSF1R), mRNA [NM_005211]	2.94118	2.91156	ns	5.96	yes	no
MMP7	Homo sapiens matrix metallopeptidase 7 (matrilysin, uterine) (MMP7), mRNA [NM_002423]	2.85714	3.05634	ns	4.78261	yes	no
TNC	Homo sapiens tenascin C (TNC), mRNA [NM_002160]	2.85714	2.60377	2.46429	7.45455	no	no
PRR5L	Homo sapiens proline rich 5 like (PRR5L), transcript variant 2, mRNA [NM_024841]	2.85714	2.2619	ns	2.07042	yes	no
TNFAIP6	Homo sapiens tumor necrosis factor, alpha-induced protein 6 (TNFAIP6), mRNA [NM_007115]	2.85714	ns	2.10204	5.19231	nd	no
CCDC80	Homo sapiens coiled-coil domain containing 80 (CCDC80), transcript variant 1, mRNA [NM_199511]	2.85714	2.51923	ns	2.68116	yes	no
CSRP3	Homo sapiens cysteine and glycine-rich protein 3 (cardiac LIM protein) (CSRP3), transcript variant 1, mRNA [NM_003476]	2.85714	2.31868	ns	6.79286	yes	no
XLOC_l2_011983	BROAD Institute lincRNA (XLOC_l2_011983), lincRNA [TCONS_l2_00023706]	2.7027	2.94872	ns	6.26582	yes	no
ADAM12	Homo sapiens ADAM metallopeptidase domain 12 (ADAM12), transcript variant 2, mRNA [NM_021641]	2.7027	ns	ns	1.58427	nd	no
CLDN2	Homo sapiens claudin 2 (CLDN2), transcript variant 2, mRNA [NM_001171092]	2.7027	2.29268	ns	2.7193	yes	no
XLOC_l2_006021	DB117598 THYMU2 Homo sapiens cDNA clone THYMU2024382 5', mRNA sequence [DB117598]	2.63158	2.15094	2.36585	7.4902	no	no
MIR143HG	Homo sapiens MIR143 host gene (non-protein coding) (MIR143HG), non-coding RNA [NR_027180]	2.63158	3.22078	ns	2.20755	yes	no
GCNT1	Homo sapiens glucosaminyl (N-acetyl) transferase 1, core 2 (GCNT1), transcript variant 1, mRNA [NM_001097634]	2.5641	1.72727	ns	1.81481	yes	no
MMP2	Homo sapiens matrix metallopeptidase 2 (gelatinase A, 72kDa gelatinase, 72kDa type IV collagenase) (MMP2), transcript variant 1, mRNA [NM_004530]	2.5641	2.09783	1.85714	2.47619	no	no
KRT42P	Homo sapiens keratin 42 pseudogene (KRT42P), non-coding RNA [NR_033415]	2.5641	2.19811	2.12766	8.59036	no	no
GLIPR1	Homo sapiens GLI pathogenesis-related 1 (GLIPR1), mRNA [NM_006851]	2.5641	ns	1.61905	2.28829	nd	no
PTPN22	Homo sapiens protein tyrosine phosphatase, non-receptor type 22 (lymphoid) (PTPN22), transcript variant 1, mRNA [NM_015967]	2.5	ns	1.85455	1.95181	nd	no
ARL4C	Homo sapiens ADP-ribosylation factor-like 4C (ARL4C), mRNA [NM_005737]	2.43902	1.93878	ns	1.91743	yes	no
ITGB4	Homo sapiens integrin, beta 4 (ITGB4), transcript variant 1, mRNA [NM_000213]	2.43902	2.19167	ns	1.96591	yes	no
DLX5	Homo sapiens distal-less homeobox 5 (DLX5), mRNA [NM_005221]	2.38095	2.46835	ns	1.86047	yes	no
SLC12A8	Homo sapiens solute carrier family 12 (potassium/chloride transporters), member 8 (SLC12A8), transcript variant 1, mRNA [NM_024628]	2.38095	1.81301	ns	1.57732	yes	no
ADAM19	Homo sapiens ADAM metallopeptidase domain 19 (ADAM19), mRNA [NM_033274]	2.38095	2.11702	1.55932	2.92035	no	no
XLOC_014226	DA171866 BRAMY2 Homo sapiens cDNA clone BRAMY2034205 5', mRNA sequence [DA171866]	2.38095	2.45455	ns	2.61905	yes	no
PDGFRL	Homo sapiens platelet-derived growth factor receptor-like (PDGFRL), mRNA [NM_006207]	2.32558	1.82979	1.62712	2.44144	no	no
PKP3	Homo sapiens plakophilin 3 (PKP3), mRNA [NM_007183]	2.27273	1.71287	ns	1.55769	yes	no
OLFML3	Homo sapiens olfactomedin-like 3 (OLFML3), mRNA [NM_020190]	2.22222	1.63248	1.63492	1.51515	no	no
XLOC_005303	BROAD Institute lincRNA (XLOC_005303), lincRNA [TCONS_00011820]	2.22222	1.61458	ns	1.7197	yes	no
SH3GL3	Homo sapiens SH3-domain GRB2-like 3 (SH3GL3), transcript variant 1, mRNA [NM_003027]	2.22222	1.89691	1.57627	2.02963	no	no
TGFBI	Homo sapiens transforming growth factor, beta-induced, 68kDa (TGFBI), mRNA [NM_000358]	2.17391	2.09333	1.9	4.01724	no	no
XLOC_003228	Q4RES2_TETNG (Q4RES2) Chromosome 13 SCAF15122, whole genome shotgun sequence, partial (10%) [THC2639066]	2.17391	1.75962	ns	1.56471	yes	no
DKFZp434J0226	Homo sapiens uncharacterized LOC93429 (DKFZp434J0226), non-coding RNA [NR_027003]	2.12766	1.8932	ns	1.75	yes	no
COL1A2	Homo sapiens collagen, type I, alpha 2 (COL1A2), mRNA [NM_000089]	2.12766	3.11111	ns	5.14894	yes	no
SPOCK1	Homo sapiens sparc/osteonectin, cwcv and kazal-like domains proteoglycan (testican) 1 (SPOCK1), mRNA [NM_004598]	2.08333	2.07143	1.72152	1.89855	no	no
SH3GL1P2	Homo sapiens SH3-domain GRB2-like 1 pseudogene 2 (SH3GL1P2), non-coding RNA [NR_033420]	2.08333	2.22989	ns	1.59341	yes	no
DACT1	Homo sapiens dapper, antagonist of beta-catenin, homolog 1 (Xenopus laevis) (DACT1), transcript variant 1, mRNA [NM_016651]	2.04082	1.96491	ns	2.68182	yes	no
TEX15	Homo sapiens testis expressed 15 (TEX15), mRNA [NM_031271]	2.04082	ns	ns	1.60976	nd	no
NANOS1	Homo sapiens nanos homolog 1 (Drosophila) (NANOS1), mRNA [NM_199461]	2	2.1165	ns	1.73832	yes	no
LOC100216001	Homo sapiens uncharacterized LOC100216001 (LOC100216001), non-coding RNA [NR_024475]	2	2.95181	1.72527	3.51163	no	no
COL5A1	Homo sapiens collagen, type V, alpha 1 (COL5A1), mRNA [NM_000093]	1.96078	2.07463	1.91398	2.55556	no	no
PDLIM3	Homo sapiens PDZ and LIM domain 3 (PDLIM3), transcript variant 1, mRNA [NM_014476]	1.96078	ns	ns	1.71429	nd	no
CLSTN2	Homo sapiens calsyntenin 2 (CLSTN2), mRNA [NM_022131]	1.96078	2.01282	ns	1.58333	yes	no
LOC339400	PREDICTED: Homo sapiens hypothetical LOC339400 (LOC339400), miscRNA [XR_108352]	1.92308	2.45545	ns	2.09783	yes	no
XLOC_002759	UI-H-ED1-ayb-p-10-0-UI.s1 NCI_CGAP_ED1 Homo sapiens cDNA clone IMAGE:5836665 3', mRNA sequence [BQ007591]	1.92308	ns	ns	1.87736	nd	no
CXCL3	Homo sapiens chemokine (C-X-C motif) ligand 3 (CXCL3), mRNA [NM_002090]	1.88679	1.89474	ns	1.7377	yes	no
SLC38A3	Homo sapiens solute carrier family 38, member 3 (SLC38A3), mRNA [NM_006841]	1.88679	1.80172	ns	1.7931	yes	no
XLOC_l2_008043	BROAD Institute lincRNA (XLOC_l2_008043), lincRNA [TCONS_l2_00014609]	1.88679	2.37288	ns	2.28829	yes	no
TCHH	Homo sapiens trichohyalin (TCHH), mRNA [NM_007113]	1.85185	ns	ns	2	nd	no
C5orf13	Homo sapiens chromosome 5 open reading frame 13 (C5orf13), transcript variant 1, mRNA [NM_004772]	1.85185	1.57292	ns	3	yes	no
XLOC_l2_013963	Q40PK4_DESAC (Q40PK4) IMP dehydrogenase/GMP reductase:Histidine kinase, HAMP region:Bacterial chemotaxis sensory transducer precursor, partial (3%) [THC2722577]	1.81818	1.86047	ns	1.72642	yes	no
CYR61	Homo sapiens cysteine-rich, angiogenic inducer, 61 (CYR61), mRNA [NM_001554]	1.81818	1.59259	ns	1.49533	yes	no
PCDH9	Homo sapiens protocadherin 9 (PCDH9), transcript variant 1, mRNA [NM_203487]	1.78571	ns	1.51724	2	nd	no
SPARC	Homo sapiens secreted protein, acidic, cysteine-rich (osteonectin) (SPARC), mRNA [NM_003118]	1.78571	1.62385	ns	1.69512	yes	no
XLOC_l2_011854	601481950F1 NIH_MGC_68 Homo sapiens cDNA clone IMAGE:3884485 5', mRNA sequence [BE788271]	1.78571	1.73684	ns	1.79208	yes	no
BMP1	Homo sapiens bone morphogenetic protein 1 (BMP1), transcript variant 1, mRNA [NM_001199]	1.75439	ns	ns	1.5375	nd	no
FBLIM1	Homo sapiens filamin binding LIM protein 1 (FBLIM1), transcript variant 2, mRNA [NM_001024215]	1.75439	1.64583	ns	2.05607	yes	no
DCBLD2	Homo sapiens discoidin, CUB and LCCL domain containing 2 (DCBLD2), mRNA [NM_080927]	1.75439	ns	ns	1.64151	nd	no
EYA2	Homo sapiens eyes absent homolog 2 (Drosophila) (EYA2), transcript variant 1, mRNA [NM_005244]	1.72414	1.69136	ns	1.62	yes	no
P4HA2	Homo sapiens prolyl 4-hydroxylase, alpha polypeptide II (P4HA2), transcript variant 1, mRNA [NM_004199]	1.72414	1.56701	ns	1.92391	yes	no
XLOC_001625	PREDICTED: Homo sapiens hypothetical LOC100507286 (LOC100507286), miscRNA [XR_109951]	1.72414	ns	ns	3.14765	nd	no
CARD11	Homo sapiens caspase recruitment domain family, member 11 (CARD11), mRNA [NM_032415]	1.72414	ns	ns	1.75	nd	no
RNF43	Homo sapiens ring finger protein 43 (RNF43), mRNA [NM_017763]	1.69492	2.00813	ns	1.70588	yes	no
ZNF474	Homo sapiens zinc finger protein 474 (ZNF474), mRNA [NM_207317]	1.69492	2.55814	1.71667	7.53125	no	no
XLOC_000587	nd	1.66667	1.53763	ns	2.44531	yes	no
PLAUR	Homo sapiens plasminogen activator, urokinase receptor (PLAUR), transcript variant 3, mRNA [NM_001005377]	1.63934	1.50476	1.625	1.76923	no	no
RASSF9	Homo sapiens Ras association (RalGDS/AF-6) domain family (N-terminal) member 9 (RASSF9), mRNA [NM_005447]	1.63934	ns	ns	1.65591	nd	no
BNC2	Homo sapiens basonuclin 2 (BNC2), mRNA [NM_017637]	1.63934	1.63768	ns	1.52066	yes	no
ENDOD1	Homo sapiens endonuclease domain containing 1 (ENDOD1), mRNA [NM_015036]	1.63934	ns	ns	1.71171	nd	no
ITGA5	Homo sapiens integrin, alpha 5 (fibronectin receptor, alpha polypeptide) (ITGA5), mRNA [NM_002205]	1.6129	ns	ns	2.03409	nd	no
JAM2	Homo sapiens junctional adhesion molecule 2 (JAM2), mRNA [NM_021219]	1.5873	ns	ns	1.72519	nd	no
FPR1	Homo sapiens formyl peptide receptor 1 (FPR1), transcript variant 2, mRNA [NM_002029]	1.5625	ns	ns	1.93103	nd	no
RSU1	Homo sapiens Ras suppressor protein 1 (RSU1), transcript variant 1, mRNA [NM_012425]	1.53846	ns	ns	1.61818	nd	no
GBP1	Homo sapiens guanylate binding protein 1, interferon-inducible (GBP1), mRNA [NM_002053]	1.53846	1.70115	ns	1.86667	yes	no
CFL1	Homo sapiens cofilin 1 (non-muscle) (CFL1), mRNA [NM_005507]	1.53846	ns	ns	1.52	nd	no
PANX2	Homo sapiens pannexin 2 (PANX2), transcript variant 1, mRNA [NM_052839]	1.49254	ns	ns	1.57265	nd	no
PLIN4	Homo sapiens perilipin 4 (PLIN4), mRNA [NM_001080400]	0.657895	0.648276	0.62585	0.609756	no	no
APOB	Homo sapiens apolipoprotein B (including Ag(x) antigen), mRNA (cDNA clone IMAGE:6270815), complete cds. [BC051278]	0.649351	0.596154	0.581818	0.337349	no	no
GPC6	Homo sapiens glypican 6 (GPC6), mRNA [NM_005708]	0.649351	0.628571	ns	0.5	yes	no
VSIG1	Homo sapiens V-set and immunoglobulin domain containing 1 (VSIG1), transcript variant 2, mRNA [NM_182607]	0.649351	0.533333	ns	0.418605	yes	no
SPTB	Homo sapiens spectrin, beta, erythrocytic (SPTB), transcript variant 1, mRNA [NM_001024858]	0.628931	ns	ns	0.394366	nd	no
KLHL30	Homo sapiens kelch-like 30 (Drosophila) (KLHL30), mRNA [NM_198582]	0.625	ns	ns	0.497238	nd	no
DIO2	Homo sapiens deiodinase, iodothyronine, type II (DIO2), transcript variant 1, mRNA [NM_013989]	0.617284	0.6	ns	0.582418	yes	no
KRT4	Homo sapiens keratin 4 (KRT4), mRNA [NM_002272]	0.617284	0.348259	0.527638	0.0674603	no	no
MPV17L	Homo sapiens MPV17 mitochondrial membrane protein-like (MPV17L), nuclear gene encoding mitochondrial protein, transcript variant 2, mRNA [NM_173803]	0.606061	0.613636	ns	0.496183	yes	no
NRG2	Homo sapiens neuregulin 2 (NRG2), transcript variant 3, mRNA [NM_013982]	0.60241	ns	ns	0.571429	nd	no
HRASLS2	Homo sapiens HRAS-like suppressor 2 (HRASLS2), mRNA [NM_017878]	0.578035	0.608187	ns	0.513889	yes	no
ANKRD30A	Homo sapiens ankyrin repeat domain 30A (ANKRD30A), mRNA [NM_052997]	0.578035	ns	ns	0.583333	nd	no
XLOC_l2_003133	BROAD Institute lincRNA (XLOC_l2_003133), lincRNA [TCONS_l2_00005873]	0.549451	0.489796	0.643312	0.492754	no	no
LOC100508233	PREDICTED: Homo sapiens hypothetical LOC100508233, transcript variant 2 (LOC100508233), miscRNA [XR_113193]	0.531915	0.460937	ns	0.283784	yes	no
LOC728723	Homo sapiens uncharacterized LOC728723 (LOC728723), non-coding RNA [NR_024398]	0.518135	0.647541	ns	0.619718	yes	no
DOK7	Homo sapiens docking protein 7 (DOK7), transcript variant 1, mRNA [NM_173660]	0.5	0.5	0.466165	0.12931	no	no
ARHGAP20	Homo sapiens Rho GTPase activating protein 20 (ARHGAP20), mRNA [NM_020809]	0.497512	0.598291	ns	0.569343	yes	no
PSG8	Homo sapiens pregnancy specific beta-1-glycoprotein 8 (PSG8), transcript variant 2, mRNA [NM_001130167]	0.492611	ns	0.417266	0.453744	nd	no
AGR2	Homo sapiens anterior gradient homolog 2 (Xenopus laevis) (AGR2), mRNA [NM_006408]	0.485437	0.432773	ns	0.227273	yes	no
MARCO	Homo sapiens macrophage receptor with collagenous structure (MARCO), mRNA [NM_006770]	0.478469	0.406593	ns	0.59116	yes	no
LGALS2	Homo sapiens lectin, galactoside-binding, soluble, 2 (LGALS2), mRNA [NM_006498]	0.440529	0.519231	ns	0.25	yes	no
S100P	Homo sapiens S100 calcium binding protein P (S100P), mRNA [NM_005980]	0.436681	0.310714	0.383085	0.228	no	no
FA2H	Homo sapiens fatty acid 2-hydroxylase (FA2H), mRNA [NM_024306]	0.406504	0.365385	0.461538	0.305389	no	no
MCF2	Homo sapiens MCF.2 cell line derived transforming sequence (MCF2), transcript variant 2, mRNA [NM_005369]	0.398406	ns	ns	0.470588	nd	no
LY6D	Homo sapiens lymphocyte antigen 6 complex, locus D (LY6D), mRNA [NM_003695]	0.395257	0.43617	0.431193	0.384615	no	no
PRKAR2B	Homo sapiens protein kinase, cAMP-dependent, regulatory, type II, beta (PRKAR2B), mRNA [NM_002736]	0.330033	0.507353	0.56213	0.520325	no	no
PSCA	Homo sapiens prostate stem cell antigen (PSCA), transcript variant 1, mRNA [NM_005672]	0.294118	0.28655	0.448276	0.257143	no	no
PNLIPRP3	Homo sapiens pancreatic lipase-related protein 3 (PNLIPRP3), mRNA [NM_001011709]	0.243902	0.09375	0.119658	0.101031	no	no
CYP4B1	Homo sapiens cytochrome P450, family 4, subfamily B, polypeptide 1 (CYP4B1), transcript variant 2, mRNA [NM_000779]	0.242718	0.553719	0.347305	0.310811	no	no

## Sheet: Supp Table 3G
Supplementary Table 3G, β-catenin-dependent & FZD8_CRD-sensitive signature (77-gene set)
Gene Symbol	Description	FOLD CHANGE, P<0.01				β-catenin dependent	FZ8_CRD sensitive
		Wnt3a	Wnt3a + scr-siRNA	Wnt3a + β-catenin siRNA	Wnt3a + FZ8_CRD
PI15	Homo sapiens peptidase inhibitor 15 (PI15), mRNA [NM_015886]	8.33333	3.68584	ns	ns	yes	yes
HAPLN1	Homo sapiens hyaluronan and proteoglycan link protein 1 (HAPLN1), mRNA [NM_001884]	5.26316	1.90498	ns	ns	yes	yes
EPYC	Homo sapiens epiphycan (EPYC), mRNA [NM_004950]	4.16667	3.14943	ns	ns	yes	yes
XLOC_001903	601817555F1 NIH_MGC_57 Homo sapiens cDNA clone IMAGE:4041036 5', mRNA sequence [BF185848]	4	2.55046	ns	ns	yes	yes
ST6GAL2	Homo sapiens ST6 beta-galactosamide alpha-2,6-sialyltranferase 2 (ST6GAL2), transcript variant 1, mRNA [NM_032528]	3.57143	1.66667	ns	ns	yes	yes
PAMR1	Homo sapiens peptidase domain containing associated with muscle regeneration 1 (PAMR1), transcript variant 1, mRNA [NM_015430]	3.22581	1.82857	ns	ns	yes	yes
LFNG	Homo sapiens LFNG O-fucosylpeptide 3-beta-N-acetylglucosaminyltransferase (LFNG), transcript variant 1, mRNA [NM_001040167]	2.85714	1.83654	ns	ns	yes	yes
SLC26A2	Homo sapiens solute carrier family 26 (sulfate transporter), member 2 (SLC26A2), mRNA [NM_000112]	2.77778	1.65094	ns	ns	yes	yes
CLIC3	Homo sapiens chloride intracellular channel 3 (CLIC3), mRNA [NM_004669]	2.63158	2.04673	ns	ns	yes	yes
IHH	Homo sapiens Indian hedgehog (IHH), mRNA [NM_002181]	2.43902	2.34483	ns	ns	yes	yes
PITX2	Homo sapiens paired-like homeodomain 2 (PITX2), transcript variant 2, mRNA [NM_153426]	2.38095	2.21505	ns	ns	yes	yes
IGFBP5	Homo sapiens insulin-like growth factor binding protein 5 (IGFBP5), mRNA [NM_000599]	2.32558	1.91964	ns	ns	yes	yes
LOC100130938	PREDICTED: Homo sapiens hypothetical LOC100130938 (LOC100130938), miscRNA [XR_110148]	2.32558	1.7619	ns	ns	yes	yes
XLOC_l2_009510	BROAD Institute lincRNA (XLOC_l2_009510), lincRNA [TCONS_l2_00018380]	2.32558	1.86735	ns	ns	yes	yes
C13orf15	Homo sapiens chromosome 13 open reading frame 15 (C13orf15), mRNA [NM_014059]	2.27273	1.83784	ns	ns	yes	yes
SGK223	Homo sapiens homolog of rat pragma of Rnd2 (SGK223), mRNA [NM_001080826]	2.27273	1.70652	ns	ns	yes	yes
XLOC_001215	601566084F1 NIH_MGC_21 Homo sapiens cDNA clone IMAGE:3840837 5', mRNA sequence [BE735115]	2.27273	1.9898	ns	ns	yes	yes
XLOC_004772	Q3I4X4_DROSI (Q3I4X4) Kl-2 (Fragment), partial (10%) [THC2700403]	2.22222	2.31579	ns	ns	yes	yes
F3	Homo sapiens coagulation factor III (thromboplastin, tissue factor) (F3), transcript variant 1, mRNA [NM_001993]	2.17391	1.96078	ns	ns	yes	yes
LEF1	Homo sapiens lymphoid enhancer-binding factor 1 (LEF1), transcript variant 1, mRNA [NM_016269]	2.17391	1.51	ns	ns	yes	yes
LOC100505905	PREDICTED: Homo sapiens hypothetical LOC100505905, transcript variant 1 (LOC100505905), miscRNA [XR_108921]	2.08333	1.69091	ns	ns	yes	yes
LUM	Homo sapiens lumican (LUM), mRNA [NM_002345]	2.08333	1.60577	ns	ns	yes	yes
CRISPLD2	Homo sapiens cysteine-rich secretory protein LCCL domain containing 2 (CRISPLD2), mRNA [NM_031476]	2.08333	1.69048	ns	ns	yes	yes
NOG	Homo sapiens noggin (NOG), mRNA [NM_005450]	2.04082	1.86316	ns	ns	yes	yes
ARID3A	Homo sapiens AT rich interactive domain 3A (BRIGHT-like) (ARID3A), mRNA [NM_005224]	2.04082	1.8172	ns	ns	yes	yes
TPM4	Homo sapiens tropomyosin 4 (TPM4), transcript variant 2, mRNA [NM_003290]	2	1.53922	ns	ns	yes	yes
LYPD1	Homo sapiens LY6/PLAUR domain containing 1 (LYPD1), transcript variant 1, mRNA [NM_144586]	2	1.64516	ns	ns	yes	yes
COL3A1	Homo sapiens collagen, type III, alpha 1 (COL3A1), mRNA [NM_000090]	1.92308	2	ns	ns	yes	yes
ALPK2	Homo sapiens alpha-kinase 2 (ALPK2), mRNA [NM_052947]	1.92308	1.75532	ns	ns	yes	yes
SLC1A3	Homo sapiens solute carrier family 1 (glial high affinity glutamate transporter), member 3 (SLC1A3), transcript variant 1, mRNA [NM_004172]	1.88679	1.57025	ns	ns	yes	yes
ZNF503	Homo sapiens zinc finger protein 503 (ZNF503), mRNA [NM_032772]	1.88679	1.65957	ns	ns	yes	yes
PDLIM7	Homo sapiens PDZ and LIM domain 7 (enigma) (PDLIM7), transcript variant 4, mRNA [NM_213636]	1.81818	1.5566	ns	ns	yes	yes
PHLDB1	Homo sapiens pleckstrin homology-like domain, family B, member 1 (PHLDB1), transcript variant 1, mRNA [NM_015157]	1.78571	1.63095	ns	ns	yes	yes
DPT	Homo sapiens dermatopontin (DPT), mRNA [NM_001937]	1.78571	1.87879	ns	ns	yes	yes
PRICKLE2	Homo sapiens prickle homolog 2 (Drosophila) (PRICKLE2), mRNA [NM_198859]	1.75439	1.76712	ns	ns	yes	yes
EPHB2	Homo sapiens EPH receptor B2 (EPHB2), transcript variant 2, mRNA [NM_004442]	1.75439	1.80263	ns	ns	yes	yes
FLJ42709	Homo sapiens uncharacterized LOC441094 (FLJ42709), non-coding RNA [NR_021491]	1.72414	1.6988	ns	ns	yes	yes
SERPINE1	Homo sapiens serpin peptidase inhibitor, clade E (nexin, plasminogen activator inhibitor type 1), member 1 (SERPINE1), transcript variant 1, mRNA [NM_000602]	1.72414	1.83784	ns	ns	yes	yes
SRPX2	Homo sapiens sushi-repeat containing protein, X-linked 2 (SRPX2), mRNA [NM_014467]	1.69492	1.54651	ns	ns	yes	yes
LCP1	Homo sapiens lymphocyte cytosolic protein 1 (L-plastin) (LCP1), mRNA [NM_002298]	1.69492	1.74257	ns	ns	yes	yes
IL1R1	Homo sapiens interleukin 1 receptor, type I (IL1R1), mRNA [NM_000877]	1.66667	1.52336	ns	ns	yes	yes
KLHL4	Homo sapiens kelch-like 4 (Drosophila) (KLHL4), transcript variant 2, mRNA [NM_057162]	1.66667	1.58163	ns	ns	yes	yes
IGF2BP3	Homo sapiens insulin-like growth factor 2 mRNA binding protein 3 (IGF2BP3), mRNA [NM_006547]	1.66667	1.62319	ns	ns	yes	yes
GOLGA8F	Homo sapiens golgin A8 family, member F (GOLGA8F), non-coding RNA [NR_033351]	1.66667	1.60317	ns	ns	yes	yes
MAGED4B	Homo sapiens melanoma antigen family D, 4B (MAGED4B), transcript variant 1, mRNA [NM_030801]	1.63934	1.5814	ns	ns	yes	yes
ALDH7A1	Homo sapiens aldehyde dehydrogenase 7 family, member A1 (ALDH7A1), nuclear gene encoding mitochondrial protein, transcript variant 1, mRNA [NM_001182]	1.63934	1.6	ns	ns	yes	yes
FAM176A	Homo sapiens family with sequence similarity 176, member A (FAM176A), transcript variant 2, mRNA [NM_032181]	1.63934	2	ns	ns	yes	yes
RDH10	Homo sapiens retinol dehydrogenase 10 (all-trans) (RDH10), mRNA [NM_172037]	1.5873	1.56	ns	ns	yes	yes
SEMA3C	Homo sapiens sema domain, immunoglobulin domain (Ig), short basic domain, secreted, (semaphorin) 3C (SEMA3C), mRNA [NM_006379]	1.5873	1.52381	ns	ns	yes	yes
RBM24	Homo sapiens RNA binding motif protein 24 (RBM24), transcript variant 2, mRNA [NM_153020]	1.5873	1.54878	ns	ns	yes	yes
NKD2	Homo sapiens naked cuticle homolog 2 (Drosophila) (NKD2), mRNA [NM_033120]	1.5625	1.63063	ns	ns	yes	yes
TYRP1	Homo sapiens tyrosinase-related protein 1 (TYRP1), mRNA [NM_000550]	1.5625	1.68235	ns	ns	yes	yes
COL5A2	Homo sapiens collagen, type V, alpha 2 (COL5A2), mRNA [NM_000393]	1.53846	1.54118	ns	ns	yes	yes
GRK4	Homo sapiens G protein-coupled receptor kinase 4 (GRK4), transcript variant 3, mRNA [NM_001004057]	0.649351	0.666667	ns	ns	yes	yes
LINC00482	Homo sapiens long intergenic non-protein coding RNA 482 (LINC00482), non-coding RNA [NR_038080]	0.645161	0.626866	ns	ns	yes	yes
DHDH	Homo sapiens dihydrodiol dehydrogenase (dimeric) (DHDH), mRNA [NM_014475]	0.636943	0.664557	ns	ns	yes	yes
LOC100129518	Homo sapiens uncharacterized LOC100129518 (LOC100129518), non-coding RNA [NR_037166]	0.636943	0.663551	ns	ns	yes	yes
LAIR1	Homo sapiens leukocyte-associated immunoglobulin-like receptor 1 (LAIR1), transcript variant a, mRNA [NM_002287]	0.617284	0.578035	ns	ns	yes	yes
RALGPS1	Homo sapiens Ral GEF with PH domain and SH3 binding motif 1 (RALGPS1), transcript variant 1, mRNA [NM_014636]	0.613497	0.536232	ns	ns	yes	yes
RPGRIP1	Homo sapiens retinitis pigmentosa GTPase regulator interacting protein 1 (RPGRIP1), mRNA [NM_020366]	0.613497	0.634483	ns	ns	yes	yes
A1BG	Homo sapiens alpha-1-B glycoprotein (A1BG), mRNA [NM_130786]	0.60241	0.610063	ns	ns	yes	yes
DHRS9	Homo sapiens dehydrogenase/reductase (SDR family) member 9 (DHRS9), transcript variant 1, mRNA [NM_005771]	0.595238	0.609756	ns	ns	yes	yes
GPR116	Homo sapiens G protein-coupled receptor 116 (GPR116), transcript variant 2, mRNA [NM_001098518]	0.588235	0.63253	ns	ns	yes	yes
USP43	Homo sapiens ubiquitin specific peptidase 43 (USP43), mRNA [NM_153210]	0.584795	0.623656	ns	ns	yes	yes
NR3C2	Homo sapiens nuclear receptor subfamily 3, group C, member 2 (NR3C2), transcript variant 1, mRNA [NM_000901]	0.549451	0.646465	ns	ns	yes	yes
C5orf27	Homo sapiens chromosome 5 open reading frame 27 (C5orf27), non-coding RNA [NR_026936]	0.546448	0.592	ns	ns	yes	yes
JAKMIP2	Homo sapiens janus kinase and microtubule interacting protein 2 (JAKMIP2), mRNA [NM_014790]	0.543478	0.470588	ns	ns	yes	yes
MUCL1	Homo sapiens mucin-like 1 (MUCL1), mRNA [NM_058173]	0.529101	0.657658	ns	ns	yes	yes
SPINK5	Homo sapiens serine peptidase inhibitor, Kazal type 5 (SPINK5), transcript variant 2, mRNA [NM_006846]	0.52356	0.572816	ns	ns	yes	yes
XLOC_012624	BROAD Institute lincRNA (XLOC_012624), lincRNA [TCONS_00026598]	0.52356	0.57265	ns	ns	yes	yes
BTNL9	Homo sapiens butyrophilin-like 9 (BTNL9), mRNA [NM_152547]	0.515464	0.598425	ns	ns	yes	yes
XLOC_000695	BROAD Institute lincRNA (XLOC_000695), lincRNA [TCONS_00000467]	0.471698	0.580952	ns	ns	yes	yes
ADARB2	Homo sapiens adenosine deaminase, RNA-specific, B2 (ADARB2), mRNA [NM_018702]	0.44843	0.603774	ns	ns	yes	yes
PDE8B	Homo sapiens phosphodiesterase 8B (PDE8B), transcript variant 1, mRNA [NM_003719]	0.44843	0.522523	ns	ns	yes	yes
BEST2	Homo sapiens bestrophin 2 (BEST2), mRNA [NM_017682]	0.423729	0.418033	ns	ns	yes	yes
BCO2	Homo sapiens beta-carotene oxygenase 2 (BCO2), transcript variant 1, mRNA [NM_031938]	0.369004	0.65	ns	ns	yes	yes
MRC1	Homo sapiens mannose receptor, C type 1 (MRC1), mRNA [NM_002438]	0.284091	0.471154	ns	ns	yes	yes
