# Supplementary material for: De novo HAPLN1 expression hallmarks Wnt-induced stem cell and fibrogenic networks leading to aggressive human hepatocellular carcinomas
Source: Oncotarget. 2016 May 13;7(26):39026–43. doi: 10.18632/oncotarget.9346 (PMC5129911; doi:10.18632/oncotarget.9346)
Supplement: Supplementary file 3 [file oncotarget-07-39026-s003.xlsx]

## Sheet: Table S4
Supplementary Table 4: Wnt3a induces a fibrogenesis program in progenitor HepaRG cells.Gene ontology (GO) terms overrepresented in each one of the gene sets were assessed by FuncAssociate 2.0 [1] software using hgnc_symbol as namespace and p<0.05 as significance cutoff. LOD is the log10 of the odds value indicating overrepresentation. Table refers to Supplementary Table 3, A-G were the gene sets …
Gene ontology terms overrepresented in each signature.
Signature	Table	LOD	Adjusted P	Attribute ID	Overrepresented
					GO terms
Gene set modulated by Wnt3a in progenitor HepaRG cells (358 genes)	3A	1.77	<0.001	GO:0005583	fibrillar collagen
		1.18	<0.001	GO:0030199	collagen fibril organization
		0.93	0.003	GO:0005604	basement membrane
		0.89	<0.001	GO:0001649	osteoblast differentiation
		0.8	<0.001	GO:0044420	extracellular matrix part
		0.79	0.007	GO:0022617	extracellular matrix disassembly
		0.75	<0.001	GO:0031012	extracellular matrix
		0.74	<0.001	GO:0030198	extracellular matrix organization
		0.74	<0.001	GO:0043062	extracellular structure organization
		0.7	0.001	GO:0005539	glycosaminoglycan binding
		0.61	0.013	GO:0005578	proteinaceous extracellular matrix
		0.4	0.004	GO:0022610	biological adhesion
		0.39	0.019	GO:0007155	cell adhesion
		0.38	<0.001	GO:0005576	extracellular region
Control siRNA transfection (169 gene set)	3B	2.17	0.023	GO:0051764	actin crosslink formation
β-catenin-dependent signature (142-gene set)	3C	2.04	<0.001	GO:0005583	fibrillar collagen
		1.39	0.004	GO:0030199	collagen fibril organization
		1.26	0.039	GO:0071230	cellular response to amino acid stimulus
		1.11	0.005	GO:0001649	osteoblast differentiation
		1.08	0.014	GO:0005581	collagen
		1.01	<0.001	GO:0044420	extracellular matrix part
		0.95	<0.001	GO:0031012	extracellular matrix
		0.85	<0.001	GO:0030198	extracellular matrix organization
		0.85	<0.001	GO:0043062	extracellular structure organization
		0.79	0.034	GO:0005578	proteinaceous extracellular matrix
		0.49	0.025	GO:0005615	extracellular space
		0.47	0.036	GO:0009653	anatomical structure morphogenesis
β-catenin-independent signature (47-gene set)	3D	1.54	0.002	GO:0005604	basement membrane
		1.51	0.026	GO:0005518	collagen binding
		1.08	0.015	GO:0031012	extracellular matrix
		1.03	0.005	GO:0030198	extracellular matrix organization
		1.03	0.006	GO:0043062	extracellular structure organization
		0.75	0.003	GO:0005576	extracellular region
FZD8_CRD-sensitive signature (233-gene set)	3E	1.16	0.038	GO:0030199	collagen fibril organization
		0.92	0.047	GO:0001726	ruffle
		0.68	0.012	GO:0031012	extracellular matrix
		0.64	0.005	GO:0030198	extracellular matrix organization
		0.64	0.005	GO:0043062	extracellular structure organization
FZD8_CRD-refractory signature (125-gene set)	3F	1.24	0.005	GO:0005604	basement membrane
		1.22	0.007	GO:0030574	collagen catabolic process
		1.18	0.009	GO:0044243	multicellular organismal catabolic process
		1.16	0.009	GO:0032963	collagen metabolic process
		1.13	0.009	GO:0044259	multicellular organismal macromolecule metabolic process
		1.11	0.012	GO:0044236	multicellular organismal metabolic process
		1.06	0.02	GO:0004222	metalloendopeptidase activity
		1.03	<0.001	GO:0044420	extracellular matrix part
		1.02	0.035	GO:0022617	extracellular matrix disassembly
		0.85	<0.001	GO:0030198	extracellular matrix organization
		0.85	<0.001	GO:0043062	extracellular structure organization
		0.85	0.013	GO:0005578	proteinaceous extracellular matrix
		0.82	0.011	GO:0031012	extracellular matrix
		0.62	0.007	GO:0022610	biological adhesion
		0.6	0.009	GO:0007155	cell adhesion
		0.58	0.05	GO:0048870	cell motility
		0.58	0.024	GO:0040011	locomotion
		0.55	<0.001	GO:0005576	extracellular region
β-catenin-dependent & FZD8_CRD-sensitive signature (77-gene set)	3G	1.99	0.018	GO:0005583	fibrillar collagen
		1.01	<0.001	GO:0031012	extracellular matrix
		0.84	0.049	GO:0030198	extracellular matrix organization
		0.84	0.049	GO:0043062	extracellular structure organization

## Sheet: Table S5
Supplementary Table 5: Wnt signaling in spontaneously arising EMT cells in human HCC: Wnt target genes (extracted from the Wnt Homepage) associated with EMT in 3SP cells. Human mesenchymal 3SP HCC cells are derived from epithelial 3P HCC cells through EMT in vivo [2]. From the 153 rows in the table listing Wnt target genes, we selected 114 non-redundant genes from different species with available…
Supplementary Table 5A
Wnt target genes	Fold Change		Wnt ligands, receptors & coreceptors	Fold Change
POSTN	166.58		DKK2	7.43
MMP2	93.19		WNT5A	5.61
GJA1	41.46		FZD6	5.37
EMP1	40.9		ROR2	5.17
LEF1	19.84		FZD7	5.11
EPHB2	13.79		FZD2	4.02
WISP1	10.48		ROR1	3.28
VCAN	10.1		WNT7B	3.11
RUNX2	9.08		FZD1	2.01
CD44	8.78		WNT5B	1.79
L1CAM	6.59		FZD8	1.71
PLAUR	6.33		FZD10	1.32
VEGFC	5.96		LRP6	0.6
EDN1	5.91		LRP5	0.4
PTGS2	5.36		FZD4	0.26
TNFRSF11B	5.33		FZD5	0.07
FZD7	5.11
TNFRSF19	4.33
MITF	3.54
TIAM1	3.51
STRA6	3.07
NKX2-2	2.86
ISL1	2.62
CDKN2A	2.61
FOSL1	2.36
BMP4	2.34
JUN	2.34
TWIST1	2.3
RARG	2.08
PITX2	2.01
EPHB3	1.9
GREM2	1.61
CACNA1G	1.59
SOX17	1.54
FGF20	1.49
TNFSF9	1.38
KLF5	1.38
FOXN1	1.38
FGF18	1.37
TCF7	1.33
SOX9	1.3
MMP3	1.28
AXIN2	1.22
IGF1	1.14
MSL1	0.7
NANOG	0.67
VEGFA	0.4
ID2	0.4
FST	0.36
NRCAM	0.22
RHOU	0.15
CLDN1	0.14
ENPP2	0.07
CDH1	0.03
Supplementary Table 5B
List of 129 genes common to the Wnt3a(+) signature in HepaRG cells (this work) and to the EMT signature of 3SP HCC cells (GSE26391). Raw gene expression data were normalized by the Robust Multi-array Average (RMA) log2 algorithm and quantile filtered. Normalized and filtered entities were further filtered by gene symbol, retaining only those matching the 358-gene Wnt3a-induced signature in HepaRG…
Gene Symbol	Gene Description	FOLD CHANGE
		3SP/3P	Wnt3a
			HepaRG
APOB	Homo sapiens apolipoprotein B (including Ag(x) antigen), mRNA (cDNA clone IMAGE:6270815), complete cds. [BC051278]	0	0.65
GHR	Homo sapiens growth hormone receptor (GHR), transcript variant 1, mRNA [NM_000163]	0.03	0.63
STOX1	Homo sapiens storkhead box 1 (STOX1), transcript variant 1, mRNA [NM_152709]	0.09	0.64
OCLN	Homo sapiens occludin (OCLN), transcript variant 1, mRNA [NM_002538]	0.14	0.57
GCH1	Homo sapiens GTP cyclohydrolase 1 (GCH1), transcript variant 4, mRNA [NM_001024071]	0.21	0.58
S100P	Homo sapiens S100 calcium binding protein P (S100P), mRNA [NM_005980]	0.22	0.44
FRAT1	Homo sapiens frequently rearranged in advanced T-cell lymphomas (FRAT1), mRNA [NM_005479]	0.31	0.6
ACACB	Homo sapiens acetyl-CoA carboxylase beta (ACACB), mRNA [NM_001093]	0.34	0.54
AGR2	Homo sapiens anterior gradient homolog 2 (Xenopus laevis) (AGR2), mRNA [NM_006408]	0.36	0.49
MPV17L	Homo sapiens MPV17 mitochondrial membrane protein-like (MPV17L), nuclear gene encoding mitochondrial protein, transcript variant 2, mRNA [NM_173803]	0.42	0.61
PARD6B	Homo sapiens par-6 partitioning defective 6 homolog beta (C. elegans) (PARD6B), mRNA [NM_032521]	0.42	0.53
TMEM116	Homo sapiens transmembrane protein 116 (TMEM116), transcript variant 3, mRNA [NM_138341]	0.43	0.58
PAIP2B	Homo sapiens poly(A) binding protein interacting protein 2B (PAIP2B), mRNA [NM_020459]	0.64	0.61
GPR116	Homo sapiens G protein-coupled receptor 116 (GPR116), transcript variant 2, mRNA [NM_001098518]	0.68	0.59
VSIG1	Homo sapiens V-set and immunoglobulin domain containing 1 (VSIG1), transcript variant 2, mRNA [NM_182607]	0.71	0.65
FIBCD1	Homo sapiens fibrinogen C domain containing 1 (FIBCD1), transcript variant 1, mRNA [NM_032843]	1.53	1.56
DCN	Homo sapiens decorin (DCN), transcript variant A1, mRNA [NM_001920]	1.54	1.72
FBLIM1	Homo sapiens filamin binding LIM protein 1 (FBLIM1), transcript variant 2, mRNA [NM_001024215]	1.54	1.75
CHPF2	Homo sapiens chondroitin polymerizing factor 2 (CHPF2), mRNA [NM_019015]	1.55	1.56
DCAF15	Homo sapiens DDB1 and CUL4 associated factor 15 (DCAF15), mRNA [NM_138353]	1.57	1.56
EVI2A	Homo sapiens ecotropic viral integration site 2A (EVI2A), transcript variant 1, mRNA [NM_001003927]	1.61	3.03
NDRG4	Homo sapiens NDRG family member 4 (NDRG4), transcript variant 3, mRNA [NM_022910]	1.63	2
TMEM158	Homo sapiens transmembrane protein 158 (gene/pseudogene) (TMEM158), mRNA [NM_015444]	1.64	1.54
FLNA	Homo sapiens filamin A, alpha (FLNA), transcript variant 2, mRNA [NM_001110556]	1.68	2.04
NOG	Homo sapiens noggin (NOG), mRNA [NM_005450]	1.7	2.04
MEX3B	Homo sapiens mex-3 homolog B (C. elegans) (MEX3B), mRNA [NM_032246]	1.74	1.49
RASSF9	Homo sapiens Ras association (RalGDS/AF-6) domain family (N-terminal) member 9 (RASSF9), mRNA [NM_005447]	1.76	1.64
RSU1	Homo sapiens Ras suppressor protein 1 (RSU1), transcript variant 1, mRNA [NM_012425]	1.81	1.54
C5orf13	Homo sapiens chromosome 5 open reading frame 13 (C5orf13), transcript variant 1, mRNA [NM_004772]	1.83	1.85
TGFBI	Homo sapiens transforming growth factor, beta-induced, 68kDa (TGFBI), mRNA [NM_000358]	1.83	2.17
SLC12A8	Homo sapiens solute carrier family 12 (potassium/chloride transporters), member 8 (SLC12A8), transcript variant 1, mRNA [NM_024628]	1.85	2.38
LAYN	Homo sapiens layilin (LAYN), mRNA [NM_178834]	1.86	2.33
BMP1	Homo sapiens bone morphogenetic protein 1 (BMP1), transcript variant 1, mRNA [NM_001199]	1.89	1.75
P4HA2	Homo sapiens prolyl 4-hydroxylase, alpha polypeptide II (P4HA2), transcript variant 1, mRNA [NM_004199]	1.94	1.72
PHLDB1	Homo sapiens pleckstrin homology-like domain, family B, member 1 (PHLDB1), transcript variant 1, mRNA [NM_015157]	1.95	1.79
SCG5	Homo sapiens secretogranin V (7B2 protein) (SCG5), transcript variant 2, mRNA [NM_003020]	1.95	4.55
ACTN1	Homo sapiens actinin, alpha 1 (ACTN1), transcript variant 2, mRNA [NM_001102]	1.97	1.75
LZTS1	Homo sapiens leucine zipper, putative tumor suppressor 1 (LZTS1), mRNA [NM_021020]	1.98	2.27
PITX2	Homo sapiens paired-like homeodomain 2 (PITX2), transcript variant 2, mRNA [NM_153426]	2.01	2.38
ALPK2	Homo sapiens alpha-kinase 2 (ALPK2), mRNA [NM_052947]	2.03	1.92
MDFI	Homo sapiens MyoD family inhibitor (MDFI), mRNA [NM_005586]	2.03	2.78
ZNF474	Homo sapiens zinc finger protein 474 (ZNF474), mRNA [NM_207317]	2.04	1.69
RARG	Homo sapiens retinoic acid receptor, gamma (RARG), transcript variant 1, mRNA [NM_000966]	2.08	1.52
C13orf15	Homo sapiens chromosome 13 open reading frame 15 (C13orf15), mRNA [NM_014059]	2.14	2.27
PDLIM7	Homo sapiens PDZ and LIM domain 7 (enigma) (PDLIM7), transcript variant 4, mRNA [NM_213636]	2.16	1.82
RDH10	Homo sapiens retinol dehydrogenase 10 (all-trans) (RDH10), mRNA [NM_172037]	2.2	1.59
PDGFRL	Homo sapiens platelet-derived growth factor receptor-like (PDGFRL), mRNA [NM_006207]	2.24	2.33
MKL1	Homo sapiens megakaryoblastic leukemia (translocation) 1 (MKL1), mRNA [NM_020831]	2.25	1.61
PRICKLE2	Homo sapiens prickle homolog 2 (Drosophila) (PRICKLE2), mRNA [NM_198859]	2.28	1.75
CARD11	Homo sapiens caspase recruitment domain family, member 11 (CARD11), mRNA [NM_032415]	2.29	1.72
PI15	Homo sapiens peptidase inhibitor 15 (PI15), mRNA [NM_015886]	2.33	8.33
ENO2	Homo sapiens enolase 2 (gamma, neuronal) (ENO2), mRNA [NM_001975]	2.34	3.23
SDC3	Homo sapiens syndecan 3 (SDC3), mRNA [NM_014654]	2.36	1.59
EXT1	Homo sapiens exostosin 1 (EXT1), mRNA [NM_000127]	2.45	1.67
MYH9	Homo sapiens myosin, heavy chain 9, non-muscle (MYH9), mRNA [NM_002473]	2.5	1.67
NXN	Homo sapiens nucleoredoxin (NXN), transcript variant 1, mRNA [NM_022463]	2.51	1.79
KLF7	Homo sapiens Kruppel-like factor 7 (ubiquitous) (KLF7), mRNA [NM_003709]	2.73	1.61
PCDH9	Homo sapiens protocadherin 9 (PCDH9), transcript variant 1, mRNA [NM_203487]	2.83	1.79
CDCP1	Homo sapiens CUB domain containing protein 1 (CDCP1), transcript variant 2, mRNA [NM_178181]	2.84	1.61
ST6GAL2	Homo sapiens ST6 beta-galactosamide alpha-2,6-sialyltranferase 2 (ST6GAL2), transcript variant 1, mRNA [NM_032528]	2.88	3.57
DCBLD2	Homo sapiens discoidin, CUB and LCCL domain containing 2 (DCBLD2), mRNA [NM_080927]	3.05	1.75
F3	Homo sapiens coagulation factor III (thromboplastin, tissue factor) (F3), transcript variant 1, mRNA [NM_001993]	3.08	2.17
PRSS23	Homo sapiens protease, serine, 23 (PRSS23), mRNA [NM_007173]	3.12	1.85
DLX5	Homo sapiens distal-less homeobox 5 (DLX5), mRNA [NM_005221]	3.13	2.38
PCDHB15	Homo sapiens protocadherin beta 15 (PCDHB15), mRNA [NM_018935]	3.25	1.52
EYA2	Homo sapiens eyes absent homolog 2 (Drosophila) (EYA2), transcript variant 1, mRNA [NM_005244]	3.37	1.72
CLSTN2	Homo sapiens calsyntenin 2 (CLSTN2), mRNA [NM_022131]	3.38	1.96
KIF26B	Homo sapiens kinesin family member 26B (KIF26B), mRNA [NM_018012]	3.39	2.27
ARHGDIB	Homo sapiens Rho GDP dissociation inhibitor (GDI) beta (ARHGDIB), mRNA [NM_001175]	3.41	1.72
RSPO3	Homo sapiens R-spondin 3 (RSPO3), mRNA [NM_032784]	3.43	2.08
CPEB1	Homo sapiens cytoplasmic polyadenylation element binding protein 1 (CPEB1), transcript variant 1, mRNA [NM_030594]	3.6	3.03
SLC7A5	Homo sapiens solute carrier family 7 (amino acid transporter light chain, L system), member 5 (SLC7A5), mRNA [NM_003486]	3.67	1.96
ZNF827	Homo sapiens zinc finger protein 827 (ZNF827), mRNA [NM_178835]	3.71	1.89
ENDOD1	Homo sapiens endonuclease domain containing 1 (ENDOD1), mRNA [NM_015036]	3.79	1.64
GLIPR1	Homo sapiens GLI pathogenesis-related 1 (GLIPR1), mRNA [NM_006851]	3.84	2.56
TYRP1	Homo sapiens tyrosinase-related protein 1 (TYRP1), mRNA [NM_000550]	3.87	1.56
CRISPLD2	Homo sapiens cysteine-rich secretory protein LCCL domain containing 2 (CRISPLD2), mRNA [NM_031476]	3.88	2.08
JAM2	Homo sapiens junctional adhesion molecule 2 (JAM2), mRNA [NM_021219]	4	1.59
ADAM19	Homo sapiens ADAM metallopeptidase domain 19 (ADAM19), mRNA [NM_033274]	4.02	2.38
PRR5L	Homo sapiens proline rich 5 like (PRR5L), transcript variant 2, mRNA [NM_024841]	4.13	2.86
SPOCD1	Homo sapiens SPOC domain containing 1 (SPOCD1), mRNA [NM_144569]	4.64	2.78
MYADM	Homo sapiens myeloid-associated differentiation marker (MYADM), transcript variant 1, mRNA [NM_001020818]	4.81	1.52
ROS1	Homo sapiens c-ros oncogene 1 , receptor tyrosine kinase (ROS1), mRNA [NM_002944]	4.86	1.61
CCDC3	Homo sapiens coiled-coil domain containing 3 (CCDC3), mRNA [NM_031455]	5.3	1.75
PSTPIP2	Homo sapiens proline-serine-threonine phosphatase interacting protein 2 (PSTPIP2), mRNA [NM_024430]	5.36	1.61
DACT1	Homo sapiens dapper, antagonist of beta-catenin, homolog 1 (Xenopus laevis) (DACT1), transcript variant 1, mRNA [NM_016651]	5.79	2.04
PLAUR	Homo sapiens plasminogen activator, urokinase receptor (PLAUR), transcript variant 3, mRNA [NM_001005377]	6.33	1.64
FHL2	Homo sapiens four and a half LIM domains 2 (FHL2), transcript variant 5, mRNA [NM_001039492]	6.56	1.56
SH3BP4	Homo sapiens SH3-domain binding protein 4 (SH3BP4), mRNA [NM_014521]	6.87	1.56
COL5A2	Homo sapiens collagen, type V, alpha 2 (COL5A2), mRNA [NM_000393]	6.93	1.54
MOXD1	Homo sapiens monooxygenase, DBH-like 1 (MOXD1), transcript variant 2, mRNA [NM_015529]	7.11	1.85
ARL4C	Homo sapiens ADP-ribosylation factor-like 4C (ARL4C), mRNA [NM_005737]	8.02	2.44
GCNT1	Homo sapiens glucosaminyl (N-acetyl) transferase 1, core 2 (GCNT1), transcript variant 1, mRNA [NM_001097634]	8.05	2.56
SRPX2	Homo sapiens sushi-repeat containing protein, X-linked 2 (SRPX2), mRNA [NM_014467]	8.2	1.69
STK32B	Homo sapiens serine/threonine kinase 32B (STK32B), mRNA [NM_018401]	8.52	1.89
TNFAIP6	Homo sapiens tumor necrosis factor, alpha-induced protein 6 (TNFAIP6), mRNA [NM_007115]	9.07	2.86
CYR61	Homo sapiens cysteine-rich, angiogenic inducer, 61 (CYR61), mRNA [NM_001554]	9.32	1.82
NAV1	Homo sapiens neuron navigator 1 (NAV1), transcript variant 1, mRNA [NM_020443]	9.57	2.44
VCAN	Homo sapiens versican (VCAN), transcript variant 1, mRNA [NM_004385]	10.1	2.7
ADAM12	Homo sapiens ADAM metallopeptidase domain 12 (ADAM12), transcript variant 2, mRNA [NM_021641]	10.78	2.7
TGFB2	Homo sapiens transforming growth factor, beta 2 (TGFB2), transcript variant 2, mRNA [NM_003238]	10.92	1.92
KLHL4	Homo sapiens kelch-like 4 (Drosophila) (KLHL4), transcript variant 2, mRNA [NM_057162]	11.12	1.67
MRC2	Homo sapiens mannose receptor, C type 2 (MRC2), mRNA [NM_006039]	11.24	3.45
SLC1A3	Homo sapiens solute carrier family 1 (glial high affinity glutamate transporter), member 3 (SLC1A3), transcript variant 1, mRNA [NM_004172]	11.6	1.89
COL5A1	Homo sapiens collagen, type V, alpha 1 (COL5A1), mRNA [NM_000093]	12.53	1.96
LYPD1	Homo sapiens LY6/PLAUR domain containing 1 (LYPD1), transcript variant 1, mRNA [NM_144586]	12.58	2
EPHB2	Homo sapiens EPH receptor B2 (EPHB2), transcript variant 2, mRNA [NM_004442]	13.79	1.75
CTHRC1	Homo sapiens collagen triple helix repeat containing 1 (CTHRC1), mRNA [NM_138455]	16.18	3.57
BNC2	Homo sapiens basonuclin 2 (BNC2), mRNA [NM_017637]	18.74	1.64
LEF1	Homo sapiens lymphoid enhancer-binding factor 1 (LEF1), transcript variant 1, mRNA [NM_016269]	19.84	2.17
SERPINE1	Homo sapiens serpin peptidase inhibitor, clade E (nexin, plasminogen activator inhibitor type 1), member 1 (SERPINE1), transcript variant 1, mRNA [NM_000602]	20.51	1.72
THBS2	Homo sapiens thrombospondin 2 (THBS2), mRNA [NM_003247]	27.08	1.64
DPYSL3	Homo sapiens dihydropyrimidinase-like 3 (DPYSL3), transcript variant 2, mRNA [NM_001387]	27.9	1.59
CYP1B1	Homo sapiens cytochrome P450, family 1, subfamily B, polypeptide 1 (CYP1B1), mRNA [NM_000104]	30.38	1.92
COL3A1	Homo sapiens collagen, type III, alpha 1 (COL3A1), mRNA [NM_000090]	30.77	1.92
PAMR1	Homo sapiens peptidase domain containing associated with muscle regeneration 1 (PAMR1), transcript variant 1, mRNA [NM_015430]	31.25	3.23
LUM	Homo sapiens lumican (LUM), mRNA [NM_002345]	32.66	2.08
CCDC80	Homo sapiens coiled-coil domain containing 80 (CCDC80), transcript variant 1, mRNA [NM_199511]	36.35	2.86
SPOCK1	Homo sapiens sparc/osteonectin, cwcv and kazal-like domains proteoglycan (testican) 1 (SPOCK1), mRNA [NM_004598]	37.87	2.08
HMCN1	Homo sapiens hemicentin 1 (HMCN1), mRNA [NM_031935]	41.93	2.94
FAP	Homo sapiens fibroblast activation protein, alpha (FAP), mRNA [NM_004460]	50.92	3.57
SEMA3C	Homo sapiens sema domain, immunoglobulin domain (Ig), short basic domain, secreted, (semaphorin) 3C (SEMA3C), mRNA [NM_006379]	56.94	1.59
IGFBP5	Homo sapiens insulin-like growth factor binding protein 5 (IGFBP5), mRNA [NM_000599]	58.25	2.33
FBN1	Homo sapiens fibrillin 1 (FBN1), mRNA [NM_000138]	60.46	2.27
TNC	Homo sapiens tenascin C (TNC), mRNA [NM_002160]	69.5	2.86
MMP2	Homo sapiens matrix metallopeptidase 2 (gelatinase A, 72kDa gelatinase, 72kDa type IV collagenase) (MMP2), transcript variant 1, mRNA [NM_004530]	93.19	2.56
COL1A1	Homo sapiens collagen, type I, alpha 1 (COL1A1), mRNA [NM_000088]	94.91	3.7
COL1A2	Homo sapiens collagen, type I, alpha 2 (COL1A2), mRNA [NM_000089]	106.16	2.13
SPARC	Homo sapiens secreted protein, acidic, cysteine-rich (osteonectin) (SPARC), mRNA [NM_003118]	121.37	1.79
Supplementary Table 5C
Overrepressented gene ontology attributes in the 129 gene set presented in B are grouped into four families (GO term Class). Gene ontology enrichment analysis was performed with FuncAssociate 2.0 [1] using hgnc_symbol as namespace and p<0.05 as significance cutoff. LOD is the log10 of the odds value indicating overrepresentation. Gene ontology synthesis by removal of redundant terms yielding four…
LOD	Adjusted P	Attribute ID	Overrepresented GO terms	GO term Class
1.06	<0.001	GO:0030198	extracellular matrix organization	Extracellular Matrix
1.06	<0.001	GO:0043062	extracellular structure organization	Extracellular Matrix
1.2	<0.001	GO:0044420	extracellular matrix part	Extracellular Matrix
1.05	<0.001	GO:0031012	extracellular matrix	Extracellular Matrix
0.66	<0.001	GO:0005576	extracellular region	Extracellular Matrix
2.23	<0.001	GO:0005583	fibrillar collagen	Extracellular Matrix
1.58	<0.001	GO:0030199	collagen fibril organization	Extracellular Matrix
1.27	<0.001	GO:0001649	osteoblast differentiation	Extracellular Matrix
1.03	<0.001	GO:0005539	glycosaminoglycan binding	Extracellular Matrix
0.63	<0.001	GO:0005615	extracellular space	Extracellular Matrix
1.29	<0.001	GO:0005604	basement membrane	Extracellular Matrix
1.12	<0.001	GO:0022617	extracellular matrix disassembly	Extracellular Matrix
1.19	<0.001	GO:0005581	collagen	Extracellular Matrix
1.26	0.001	GO:0005201	extracellular matrix structural constituent	Extracellular Matrix
1.93	0.001	GO:0048407	platelet-derived growth factor binding	Extracellular Matrix
0.88	0.001	GO:0005578	proteinaceous extracellular matrix	Extracellular Matrix
1.2	0.001	GO:0030574	collagen catabolic process	Extracellular Matrix
1.09	0.001	GO:0001503	ossification	Extracellular Matrix
1.07	0.003	GO:0019838	growth factor binding	Extracellular Matrix
1.15	0.004	GO:0032963	collagen metabolic process	Extracellular Matrix
2.29	0.013	GO:0051764	actin crosslink formation	Extracellular Matrix
0.38	0.017	GO:0044421	extracellular region part	Extracellular Matrix
0.56	<0.001	GO:0044767	single-organism developmental process	Development
0.53	<0.001	GO:0032502	developmental process	Development
0.66	<0.001	GO:0009653	anatomical structure morphogenesis	Development
1.56	<0.001	GO:0060325	face morphogenesis	Development
0.46	<0.001	GO:0048856	anatomical structure development	Development
0.77	0.001	GO:0009887	organ morphogenesis	Development
0.65	0.001	GO:0048646	anatomical structure formation involved in morphogenesis	Development
0.46	0.001	GO:0048869	cellular developmental process	Development
0.41	0.001	GO:0032501	multicellular organismal process	Development
0.97	0.003	GO:0001501	skeletal system development	Development
0.59	0.014	GO:0051094	positive regulation of developmental process	Development
0.74	0.022	GO:0007411	axon guidance	Development
0.74	0.022	GO:0097485	neuron projection guidance	Development
0.46	0.028	GO:0030154	cell differentiation	Development
0.43	0.041	GO:0050793	regulation of developmental process	Development
0.66	<0.001	GO:0006928	cellular component movement	Motility, migration, adhesion
1.2	<0.001	GO:0007162	negative regulation of cell adhesion	Motility, migration, adhesion
0.87	<0.001	GO:0030155	regulation of cell adhesion	Motility, migration, adhesion
0.66	<0.001	GO:0007155	cell adhesion	Motility, migration, adhesion
0.65	<0.001	GO:0022610	biological adhesion	Motility, migration, adhesion
0.68	<0.001	GO:0048870	cell motility	Motility, migration, adhesion
0.69	<0.001	GO:0016477	cell migration	Motility, migration, adhesion
0.64	<0.001	GO:0040011	locomotion	Motility, migration, adhesion
0.73	<0.001	GO:0030334	regulation of cell migration	Motility, migration, adhesion
0.7	<0.001	GO:0051270	regulation of cellular component movement	Motility, migration, adhesion
0.71	0.001	GO:2000145	regulation of cell motility	Motility, migration, adhesion
0.67	0.005	GO:0040012	regulation of locomotion	Motility, migration, adhesion
1.17	0.023	GO:0042060	wound healing	Motility, migration, adhesion
0.7	0.039	GO:0016337	cell-cell adhesion	Motility, migration, adhesion
1.47	<0.001	GO:0071230	cellular response to amino acid stimulus	Metabolism
1.09	<0.001	GO:0071229	cellular response to acid	Metabolism
1.15	<0.001	GO:0044236	multicellular organismal metabolic process	Metabolism
0.42	0.001	GO:0044707	single-multicellular organism process	Metabolism
1.17	0.003	GO:0044243	multicellular organismal catabolic process	Metabolism
1.14	0.005	GO:0043200	response to amino acid	Metabolism
1.12	0.013	GO:0044259	multicellular organismal macromolecule metabolic process	Metabolism
0.82	0.013	GO:0001101	response to acid	Metabolism
0.9	0.019	GO:1901681	sulfur compound binding	Metabolism
0.61	0.027	GO:0043233	organelle lumen	Metabolism
0.33	0.041	GO:0044763	single-organism cellular process	Metabolism

## Sheet: Table S8
Supplementary Table 8:
Supplementary Table 8A: Description of the sample population of HCC patients.
DESCRIPTION OF THE SAMPLE POPULATION (N= 70)
Variables	N of Missing Values	Mean±SD or N(%)
Age (Years)	2	63.63 ± 9.31
Gender (Male)	2	64 (94.12%)
BMI*	13	27.43 ± 3.72
Tobacco consumption	6	31 (48.44%)
Type 2 diabetes	10	26 (43.33%)
Arterial hypertension	10	25 (41.67%)
Dyslipidemia	10	20 (33.33%)
Hemoglobin (g/dl)	6	13.52 ± 1.74
Leucocytes (N/µl)	7	6437 ± 5256
Platelets (N/µl)	5	147x10³ ± 71x10³
Prothrombin ratio	5	72.54 ± 14.47
International Normalized Ratio	38	32.8 ± 178.32
Blood sugar (mmol/l)	7	7.35 ± 3.07
Albumin (g/l)	22	35.95 ± 7.87
Urea (mmol/l)	18	4.34 ± 1.49
Creatinin (µmol/l)	16	72.88 ± 18.94
Total bilirubin (µmol/l)	10	23.27 ± 23.16
Alkaline phosphatase (IU/l)‡	8	147.27 ± 76.61
Gamma-glutamyl transferase (IU/l)‡	7	189.07 ± 143.07
Aspartate aminotransferase (IU/l)‡	5	49.42 ± 21.77
Alanine aminotransferase (IU/l)‡	5	44.67 ± 24.66
Alpha-fetoprotein (IU/ml)‡	10	38.91 ± 91.51
Etiology	8
Alcohol		48 (68.57%)
Alcohol + Haemochromatosis		3 (4.29%)
Alcohol + HBV		2 (2.86%)
Alcohol + HCV		3 (4.29%)
Haemochromatosis		4 (5.71%)
HBV		1 (1.43%)
HCV		1 (1.43%)
Unknown		8 (11.43%)
Child-Pugh score	16
A		43 (61.43%)
B		6 (8.57%)
C		5 (7.14%)
Unknown		16 (22.86%)
METAVIR Score (Fibrosis)	0
F0		3 (4.29%)
F1		2 (2.86%)
F2		1 (1.43%)
F3		1 (1.43%)
F4		63 (90%)
METAVIR Score (Activity)	5
0		25 (35.71%)
1		27 (38.57%)
2		12 (17.14%)
3		1 (1.43%)
Not reported		5 (7.14%)
Median tumor size (cm); 1st-3rd quartiles	0	3.75; 3.75-4.7
Liver transplantation	0	21 (30%)
Partial Hepatectomy	0	49 (70%)
Neoadjuvant/adjuvant treatement	0	36 (51.43%)
Tumor free margin	1	44 (89.79%)¶
Tumor embolism	0	27 (38.57%)
Tumor necrosis	0	29 (41.43%)
Tumor steatosis	32	22 (57.89%)
Tumor cholestasis	18	24 (46.15%)
Kupffer cell iron overload in NT liver	15	11 (20%)
Hepatocyte iron overload in NT liver	15	28 (50.91%)
Edmondson-Steiner's grading	0
1		4 (5.71%)
2		34 (48.57%)
3		32 (45.71%)
4		0 (0%)
Tumor Capsule	0
Tumor-free capsule		30 (42.86%)
Capsular invasion		19 (27.14%)
No capsule		21 (30%)
Mutations in exon 3 of CTNNB1¶¶	0	23 (32.86%)
* Body Mass Index
‡ IU, International Units
¶ Out of 49 patients undergoing partial hepatectomy
¶¶ As determined by Sanger sequencing (number of patients carrying at least an HCC with CTNNB1 exon 3 mutation).
Supplementary Table 8B: Flow chart of the HCC population considered for disease-free and overall survival analyses.

## Sheet: Table S9
Supplementary Table 9: Univariate Cox proportional hazards regression analysis. Thirty-four patients were included for HAPLN1 and 36 for the other variables.
UNIVARIATE COX PROPORTIONAL HAZARDS MODEL
Variables	Hazard Ratio	Lower-95%	Upper-95%	p value
HAPLN1 (TMA score≥3 + TaqMan>1st quartile)	3.71	1.72	8.03	< 0.001
Age (Years)	1.01	0.98	1.05	0.48
BMI*	1.14	1.01	1.3	0.03
Hemoglobin (g/dl)	1.09	0.9	1.32	0.39
Leucocytes (N/µl)	1	0.94	1.07	0.97
Platelets (N/µl) !	0.5	0.27	0.97	0.04
Prothrombin ratio	1.02	0.99	1.05	0.28
International Normalized Ratio	1.0007	0.9986	1.0028	0.51
Blood sugar (mmol/l)	0.93	0.793	1.085	0.35
Albumin (g/l)	1.022	0.96	1.088	0.49
Urea (mmol/l)	0.93	0.7	1.24	0.61
Creatinin (µmol/l)	1	0.98	1.02	0.99
Total bilirubin (µmol/l)	1	0.98	1.03	0.85
Alkaline phosphatase (IU/l)‡	0.999	0.994	1.004	0.81
Gamma-glutamyl transferase (IU/l)‡	1.001	0.999	1.004	0.36
Aspartate aminotransferase (IU/l)‡	1.003	0.987	1.02	0.7
Alanine aminotransferase (IU/l)‡	0.995	0.982	1.008	0.43
Alpha-fetoprotein (IU/ml)‡ !!	1.006	1.002	1.01	0.002
Median Diameter of largest nodule (cm)	1.015	0.813	1.268	0.89
Mutations in exon 3 of CTNNB1 ¶¶	1.76	0.84	3.69	0.14
Gender (Male)	NA	NA	NA	NA
Type 2 diabetes	1.06	0.52	2.2	0.87
High blood pressure	0.8	0.39	1.63	0.53
Dyslipidemia	0.39	0.18	0.85	0.018
Tobacco consumption	1.22	0.6	2.46	0.59
Tumor embolism	1.13	0.56	2.29	0.73
Tumor necrosis	0.95	0.47	1.9	0.88
Tumor steatosis	1.08	0.38	3.07	0.88
Tumor cholestasis	1.11	0.47	2.6	0.82
Kupffer cell iron overload in NT liver	NA	NA	NA	NA
Hepatocyte iron overload in NT liver	1.03	0.48	2.23	0.94
Neoadjuvant/adjuvant treatement	1.17	0.55	2.46	0.68
Edmondson-Steiner's grading
1	NA	NA	NA	NA
2	1
3	0.84	0.42	1.69	0.62
Capsule
Tumor-free capsule	1
Capsular invasion	1.84	0.76	4.49	0.18
No capsule	1.82	0.8	4.13	0.15
NA, not applied. The number of deaths per category does not allow reliable estimates.
* Body Mass Index
‡ IU, International Units
¶¶ As determined by Sanger sequencing
! 105 platelets over the mean platelet count of the cohort (147x10³)
!! Hazard ratio per IU over 6.3 IU/ml
